# Supplementary material for: An Improved Canine Genome and a Comprehensive Catalogue of Coding Genes and Non-Coding Transcripts
Source: PLoS One. 2014 Mar 13;9(3):e91172. doi: 10.1371/journal.pone.0091172 (PMC3953330; doi:10.1371/journal.pone.0091172)
Supplement: Table S3 — Genes mapped from human to canFam3.1. (XLS) [file pone.0091172.s005.xls]

## Sheet: Sheet1
EnsEMBL gene id	Description
ENSG00000002933	transmembrane protein 176A [Source:HGNC Symbol;Acc:24930]
ENSG00000003402	CASP8 and FADD-like apoptosis regulator [Source:HGNC Symbol;Acc:1876]
ENSG00000004700	RecQ protein-like (DNA helicase Q1-like) [Source:HGNC Symbol;Acc:9948]
ENSG00000006118	transmembrane protein 132A [Source:HGNC Symbol;Acc:31092]
ENSG00000006659	lectin, galactoside-binding, soluble, 14 [Source:HGNC Symbol;Acc:30054]
ENSG00000007001	uridine phosphorylase 2 [Source:HGNC Symbol;Acc:23061]
ENSG00000007062	prominin 1 [Source:HGNC Symbol;Acc:9454]
ENSG00000008300	cadherin, EGF LAG seven-pass G-type receptor 3 (flamingo homolog, Drosophila) [Source:HGNC Symbol;Acc:3230]
ENSG00000008394	microsomal glutathione S-transferase 1 [Source:HGNC Symbol;Acc:7061]
ENSG00000008517	interleukin 32 [Source:HGNC Symbol;Acc:16830]
ENSG00000010165	methyltransferase like 13 [Source:HGNC Symbol;Acc:24248]
ENSG00000010438	protease, serine, 3 [Source:HGNC Symbol;Acc:9486]
ENSG00000017621	MAGI family member, X-linked [Source:HGNC Symbol;Acc:30006]
ENSG00000021762	oxysterol binding protein-like 5 [Source:HGNC Symbol;Acc:16392]
ENSG00000025708	thymidine phosphorylase [Source:HGNC Symbol;Acc:3148]
ENSG00000026950	butyrophilin, subfamily 3, member A1 [Source:HGNC Symbol;Acc:1138]
ENSG00000028137	tumor necrosis factor receptor superfamily, member 1B [Source:HGNC Symbol;Acc:11917]
ENSG00000029534	ankyrin 1, erythrocytic [Source:HGNC Symbol;Acc:492]
ENSG00000031544	nuclear receptor subfamily 2, group E, member 3 [Source:HGNC Symbol;Acc:7974]
ENSG00000037241	ribosomal protein L26-like 1 [Source:HGNC Symbol;Acc:17050]
ENSG00000039319	zinc finger, FYVE domain containing 16 [Source:HGNC Symbol;Acc:20756]
ENSG00000040275	coiled-coil domain containing 99 [Source:HGNC Symbol;Acc:26010]
ENSG00000042304	chromosome 2 open reading frame 83 [Source:HGNC Symbol;Acc:25344]
ENSG00000042813	zona pellucida binding protein [Source:HGNC Symbol;Acc:15662]
ENSG00000048052	histone deacetylase 9 [Source:HGNC Symbol;Acc:14065]
ENSG00000049449	reticulocalbin 1, EF-hand calcium binding domain [Source:HGNC Symbol;Acc:9934]
ENSG00000050327	Rho guanine nucleotide exchange factor (GEF) 5 [Source:HGNC Symbol;Acc:13209]
ENSG00000052802	methylsterol monooxygenase 1 [Source:HGNC Symbol;Acc:10545]
ENSG00000054598	forkhead box C1 [Source:HGNC Symbol;Acc:3800]
ENSG00000055957	inter-alpha-trypsin inhibitor heavy chain 1 [Source:HGNC Symbol;Acc:6166]
ENSG00000056487	PHD finger protein 21B [Source:HGNC Symbol;Acc:25161]
ENSG00000056998	glycogenin 2 [Source:HGNC Symbol;Acc:4700]
ENSG00000058404	calcium/calmodulin-dependent protein kinase II beta [Source:HGNC Symbol;Acc:1461]
ENSG00000060303	ribosomal protein S17 pseudogene 5 [Source:HGNC Symbol;Acc:21352]
ENSG00000060491	opioid growth factor receptor [Source:HGNC Symbol;Acc:15768]
ENSG00000060558	guanine nucleotide binding protein (G protein), alpha 15 (Gq class) [Source:HGNC Symbol;Acc:4383]
ENSG00000060762	brain protein 44-like [Source:HGNC Symbol;Acc:21606]
ENSG00000062282	diacylglycerol O-acyltransferase 2 [Source:HGNC Symbol;Acc:16940]
ENSG00000062524	leukocyte receptor tyrosine kinase [Source:HGNC Symbol;Acc:6721]
ENSG00000064199	sperm autoantigenic protein 17 [Source:HGNC Symbol;Acc:11210]
ENSG00000064886	chitinase 3-like 2 [Source:HGNC Symbol;Acc:1933]
ENSG00000065357	diacylglycerol kinase, alpha 80kDa [Source:HGNC Symbol;Acc:2849]
ENSG00000067064	isopentenyl-diphosphate delta isomerase 1 [Source:HGNC Symbol;Acc:5387]
ENSG00000067113	phosphatidic acid phosphatase type 2A [Source:HGNC Symbol;Acc:9228]
ENSG00000067445	trophinin [Source:HGNC Symbol;Acc:12326]
ENSG00000068971	protein phosphatase 2, regulatory subunit B', beta [Source:HGNC Symbol;Acc:9310]
ENSG00000069667	RAR-related orphan receptor A [Source:HGNC Symbol;Acc:10258]
ENSG00000069869	neural precursor cell expressed, developmentally down-regulated 4, E3 ubiquitin protein ligase [Source:HGNC Symbol;Acc:7727]
ENSG00000069943	phosphatidylinositol glycan anchor biosynthesis, class B [Source:HGNC Symbol;Acc:8959]
ENSG00000070614	N-deacetylase/N-sulfotransferase (heparan glucosaminyl) 1 [Source:HGNC Symbol;Acc:7680]
ENSG00000072849	derlin 2 [Source:HGNC Symbol;Acc:17943]
ENSG00000073849	ST6 beta-galactosamide alpha-2,6-sialyltranferase 1 [Source:HGNC Symbol;Acc:10860]
ENSG00000075035	WSC domain containing 2 [Source:HGNC Symbol;Acc:29117]
ENSG00000075292	zinc finger protein 638 [Source:HGNC Symbol;Acc:17894]
ENSG00000075651	phospholipase D1, phosphatidylcholine-specific [Source:HGNC Symbol;Acc:9067]
ENSG00000075884	Rho GTPase activating protein 15 [Source:HGNC Symbol;Acc:21030]
ENSG00000076356	plexin A2 [Source:HGNC Symbol;Acc:9100]
ENSG00000077009	nicotinamide riboside kinase 2 [Source:HGNC Symbol;Acc:17871]
ENSG00000078319	postmeiotic segregation increased 2 pseudogene 1 [Source:HGNC Symbol;Acc:9123]
ENSG00000078967	ubiquitin-conjugating enzyme E2D 4 (putative) [Source:HGNC Symbol;Acc:21647]
ENSG00000080345	RAP1 interacting factor homolog (yeast) [Source:HGNC Symbol;Acc:23207]
ENSG00000081041	chemokine (C-X-C motif) ligand 2 [Source:HGNC Symbol;Acc:4603]
ENSG00000081277	plakophilin 1 (ectodermal dysplasia/skin fragility syndrome) [Source:HGNC Symbol;Acc:9023]
ENSG00000081386	zinc finger protein 510 [Source:HGNC Symbol;Acc:29161]
ENSG00000082805	ELKS/RAB6-interacting/CAST family member 1 [Source:HGNC Symbol;Acc:17072]
ENSG00000082929	chromosome 4 open reading frame 6 [Source:HGNC Symbol;Acc:13716]
ENSG00000083067	transient receptor potential cation channel, subfamily M, member 3 [Source:HGNC Symbol;Acc:17992]
ENSG00000083093	partner and localizer of BRCA2 [Source:HGNC Symbol;Acc:26144]
ENSG00000083622
ENSG00000083838	zinc finger protein 446 [Source:HGNC Symbol;Acc:21036]
ENSG00000083844	zinc finger protein 264 [Source:HGNC Symbol;Acc:13057]
ENSG00000084734	glucokinase (hexokinase 4) regulator [Source:HGNC Symbol;Acc:4196]
ENSG00000085265	ficolin (collagen/fibrinogen domain containing) 1 [Source:HGNC Symbol;Acc:3623]
ENSG00000086506	hemoglobin, theta 1 [Source:HGNC Symbol;Acc:4833]
ENSG00000087237	cholesteryl ester transfer protein, plasma [Source:HGNC Symbol;Acc:1869]
ENSG00000087250	metallothionein 3 [Source:HGNC Symbol;Acc:7408]
ENSG00000087266	SH3-domain binding protein 2 [Source:HGNC Symbol;Acc:10825]
ENSG00000087586	aurora kinase A [Source:HGNC Symbol;Acc:11393]
ENSG00000088053	glycoprotein VI (platelet) [Source:HGNC Symbol;Acc:14388]
ENSG00000088256	guanine nucleotide binding protein (G protein), alpha 11 (Gq class) [Source:HGNC Symbol;Acc:4379]
ENSG00000089505	CKLF-like MARVEL transmembrane domain containing 1 [Source:HGNC Symbol;Acc:19172]
ENSG00000090263	mitochondrial ribosomal protein S33 [Source:HGNC Symbol;Acc:16634]
ENSG00000090266	NADH dehydrogenase (ubiquinone) 1 beta subcomplex, 2, 8kDa [Source:HGNC Symbol;Acc:7697]
ENSG00000090316	macrophage erythroblast attacher [Source:HGNC Symbol;Acc:13731]
ENSG00000090376	interleukin-1 receptor-associated kinase 3 [Source:HGNC Symbol;Acc:17020]
ENSG00000090470	programmed cell death 7 [Source:HGNC Symbol;Acc:8767]
ENSG00000090520	DnaJ (Hsp40) homolog, subfamily B, member 11 [Source:HGNC Symbol;Acc:14889]
ENSG00000091106	NLR family, CARD domain containing 4 [Source:HGNC Symbol;Acc:16412]
ENSG00000092621	phosphoglycerate dehydrogenase [Source:HGNC Symbol;Acc:8923]
ENSG00000093134	vanin 3 [Source:HGNC Symbol;Acc:16431]
ENSG00000095110	neurexophilin and PC-esterase domain family, member 1 [Source:HGNC Symbol;Acc:28527]
ENSG00000095787	WW domain containing adaptor with coiled-coil [Source:HGNC Symbol;Acc:17327]
ENSG00000099869	IGF2 antisense RNA (non-protein coding) [Source:HGNC Symbol;Acc:14062]
ENSG00000100058	crystallin, beta B2 pseudogene 1 [Source:HGNC Symbol;Acc:2399]
ENSG00000100109	tuftelin interacting protein 11 [Source:HGNC Symbol;Acc:17165]
ENSG00000100324	TGF-beta activated kinase 1/MAP3K7 binding protein 1 [Source:HGNC Symbol;Acc:18157]
ENSG00000100342	apolipoprotein L, 1 [Source:HGNC Symbol;Acc:618]
ENSG00000100376	family with sequence similarity 118, member A [Source:HGNC Symbol;Acc:1313]
ENSG00000100422	ceramide kinase [Source:HGNC Symbol;Acc:19256]
ENSG00000100575	translocase of inner mitochondrial membrane 9 homolog (yeast) [Source:HGNC Symbol;Acc:11819]
ENSG00000100603	SNW domain containing 1 [Source:HGNC Symbol;Acc:16696]
ENSG00000101134	docking protein 5 [Source:HGNC Symbol;Acc:16173]
ENSG00000101210	eukaryotic translation elongation factor 1 alpha 2 [Source:HGNC Symbol;Acc:3192]
ENSG00000101213	PTK6 protein tyrosine kinase 6 [Source:HGNC Symbol;Acc:9617]
ENSG00000101307	signal-regulatory protein beta 1 [Source:HGNC Symbol;Acc:15928]
ENSG00000101425	bactericidal/permeability-increasing protein [Source:HGNC Symbol;Acc:1095]
ENSG00000101441	cystatin S [Source:HGNC Symbol;Acc:2476]
ENSG00000101446	serine peptidase inhibitor, Kunitz type, 3 [Source:HGNC Symbol;Acc:11248]
ENSG00000101448	serine peptidase inhibitor-like, with Kunitz and WAP domains 1 (eppin) [Source:HGNC Symbol;Acc:15932]
ENSG00000101812	H2B histone family, member M [Source:HGNC Symbol;Acc:27867]
ENSG00000101951	P antigen family, member 4 (prostate associated) [Source:HGNC Symbol;Acc:4108]
ENSG00000102069	ubiquitin-conjugating enzyme E2N-like [Source:HGNC Symbol;Acc:31710]
ENSG00000102080	testis expressed 28 pseudogene 2 [Source:HGNC Symbol;Acc:33357]
ENSG00000102119	emerin [Source:HGNC Symbol;Acc:3331]
ENSG00000102309	protein (peptidylprolyl cis/trans isomerase) NIMA-interacting, 4 (parvulin) [Source:HGNC Symbol;Acc:8992]
ENSG00000102313	inter-alpha-trypsin inhibitor heavy chain family, member 6 [Source:HGNC Symbol;Acc:28907]
ENSG00000102539	motilin receptor [Source:HGNC Symbol;Acc:4495]
ENSG00000102760	regulator of cell cycle [Source:HGNC Symbol;Acc:20369]
ENSG00000102796	dehydrogenase/reductase (SDR family) member 12 [Source:HGNC Symbol;Acc:25832]
ENSG00000102870	zinc finger protein 629 [Source:HGNC Symbol;Acc:29008]
ENSG00000103121	COX assembly mitochondrial protein 2 homolog (S. cerevisiae) [Source:HGNC Symbol;Acc:24447]
ENSG00000103260	meteorin, glial cell differentiation regulator [Source:HGNC Symbol;Acc:14151]
ENSG00000103275	ubiquitin-conjugating enzyme E2I [Source:HGNC Symbol;Acc:12485]
ENSG00000103546	solute carrier family 6 (neurotransmitter transporter, noradrenalin), member 2 [Source:HGNC Symbol;Acc:11048]
ENSG00000104044	oculocutaneous albinism II [Source:HGNC Symbol;Acc:8101]
ENSG00000104472	chromatin accessibility complex 1 [Source:HGNC Symbol;Acc:13544]
ENSG00000104626	exoribonuclease 1 [Source:HGNC Symbol;Acc:23994]
ENSG00000104714	glutamate-rich 1 [Source:HGNC Symbol;Acc:27234]
ENSG00000104755	ADAM metallopeptidase domain 2 [Source:HGNC Symbol;Acc:198]
ENSG00000104818	chorionic gonadotropin, beta polypeptide 2 [Source:HGNC Symbol;Acc:16722]
ENSG00000104886	pleckstrin homology domain containing, family J member 1 [Source:HGNC Symbol;Acc:18211]
ENSG00000104903	lymphoblastic leukemia derived sequence 1 [Source:HGNC Symbol;Acc:6734]
ENSG00000104921	Fc fragment of IgE, low affinity II, receptor for (CD23) [Source:HGNC Symbol;Acc:3612]
ENSG00000105219	cyclin N-terminal domain containing 2 [Source:HGNC Symbol;Acc:25805]
ENSG00000105428	zinc and ring finger 4 [Source:HGNC Symbol;Acc:17726]
ENSG00000105483	caspase recruitment domain family, member 8 [Source:HGNC Symbol;Acc:17057]
ENSG00000105499	phospholipase A2, group IVC (cytosolic, calcium-independent) [Source:HGNC Symbol;Acc:9037]
ENSG00000105694	Fos39347_1; Uncharacterized protein [Source:UniProtKB/TrEMBL;Acc:O75863]
ENSG00000105855	integrin, beta 8 [Source:HGNC Symbol;Acc:6163]
ENSG00000105889	STEAP family member 1B [Source:HGNC Symbol;Acc:41907]
ENSG00000106246	pentatricopeptide repeat domain 1 [Source:HGNC Symbol;Acc:22198]
ENSG00000106261	zinc finger with KRAB and SCAN domains 1 [Source:HGNC Symbol;Acc:13101]
ENSG00000106355	LSM5 homolog, U6 small nuclear RNA associated (S. cerevisiae) [Source:HGNC Symbol;Acc:17162]
ENSG00000106399	replication protein A3, 14kDa [Source:HGNC Symbol;Acc:10291]
ENSG00000106526	ARP3 actin-related protein 3 homolog C (yeast) [Source:HGNC Symbol;Acc:37282]
ENSG00000106540
ENSG00000106603	chromosome 7 open reading frame 44 [Source:HGNC Symbol;Acc:21868]
ENSG00000106608	upregulator of cell proliferation [Source:HGNC Symbol;Acc:30890]
ENSG00000106631	myosin, light chain 7, regulatory [Source:HGNC Symbol;Acc:21719]
ENSG00000106633	glucokinase (hexokinase 4) [Source:HGNC Symbol;Acc:4195]
ENSG00000106733	nicotinamide riboside kinase 1 [Source:HGNC Symbol;Acc:26057]
ENSG00000107281	neural proliferation, differentiation and control, 1 [Source:HGNC Symbol;Acc:7899]
ENSG00000107295	SH3-domain GRB2-like 2 [Source:HGNC Symbol;Acc:10831]
ENSG00000107341	ubiquitin-conjugating enzyme E2R 2 [Source:HGNC Symbol;Acc:19907]
ENSG00000107438	PDZ and LIM domain 1 [Source:HGNC Symbol;Acc:2067]
ENSG00000107798	lipase A, lysosomal acid, cholesterol esterase [Source:HGNC Symbol;Acc:6617]
ENSG00000107951	mitochondrial poly(A) polymerase [Source:HGNC Symbol;Acc:25532]
ENSG00000108242	cytochrome P450, family 2, subfamily C, polypeptide 18 [Source:HGNC Symbol;Acc:2620]
ENSG00000108352	Rap guanine nucleotide exchange factor (GEF)-like 1 [Source:HGNC Symbol;Acc:17428]
ENSG00000108417	keratin 37 [Source:HGNC Symbol;Acc:6455]
ENSG00000108448	tripartite motif containing 16-like [Source:HGNC Symbol;Acc:32670]
ENSG00000108516
ENSG00000108947	ephrin-B3 [Source:HGNC Symbol;Acc:3228]
ENSG00000109208	submaxillary gland androgen regulated protein 3A [Source:HGNC Symbol;Acc:19216]
ENSG00000109255	neuromedin U [Source:HGNC Symbol;Acc:7859]
ENSG00000109272	platelet factor 4 variant 1 [Source:HGNC Symbol;Acc:8862]
ENSG00000109332	ubiquitin-conjugating enzyme E2D 3 [Source:HGNC Symbol;Acc:12476]
ENSG00000109452	inositol polyphosphate-4-phosphatase, type II, 105kDa [Source:HGNC Symbol;Acc:6075]
ENSG00000109472	carboxypeptidase E [Source:HGNC Symbol;Acc:2303]
ENSG00000109475	ribosomal protein L34 [Source:HGNC Symbol;Acc:10340]
ENSG00000109919	mitochondrial carrier 2 [Source:HGNC Symbol;Acc:17587]
ENSG00000110203	folate receptor 3 (gamma) [Source:HGNC Symbol;Acc:3795]
ENSG00000110484	secretoglobin, family 2A, member 2 [Source:HGNC Symbol;Acc:7050]
ENSG00000110665	chromosome 11 open reading frame 21 [Source:HGNC Symbol;Acc:13231]
ENSG00000110696	chromosome 11 open reading frame 58 [Source:HGNC Symbol;Acc:16990]
ENSG00000111215	proline rich 4 (lacrimal) [Source:HGNC Symbol;Acc:18020]
ENSG00000111358	general transcription factor IIH, polypeptide 3, 34kDa [Source:HGNC Symbol;Acc:4657]
ENSG00000111530	cullin-associated and neddylation-dissociated 1 [Source:HGNC Symbol;Acc:30688]
ENSG00000111728	ST8 alpha-N-acetyl-neuraminide alpha-2,8-sialyltransferase 1 [Source:HGNC Symbol;Acc:10869]
ENSG00000111788
ENSG00000111817	dermatan sulfate epimerase [Source:HGNC Symbol;Acc:21144]
ENSG00000112110	mitochondrial ribosomal protein L18 [Source:HGNC Symbol;Acc:14477]
ENSG00000112273	hepatoma derived growth factor-like 1 [Source:HGNC Symbol;Acc:21095]
ENSG00000112303	vanin 2 [Source:HGNC Symbol;Acc:12706]
ENSG00000112499	solute carrier family 22 (organic cation transporter), member 2 [Source:HGNC Symbol;Acc:10966]
ENSG00000112695	cytochrome c oxidase subunit VIIa polypeptide 2 (liver) [Source:HGNC Symbol;Acc:2288]
ENSG00000112761	WNT1 inducible signaling pathway protein 3 [Source:HGNC Symbol;Acc:12771]
ENSG00000113361	cadherin 6, type 2, K-cadherin (fetal kidney) [Source:HGNC Symbol;Acc:1765]
ENSG00000113448	phosphodiesterase 4D, cAMP-specific [Source:HGNC Symbol;Acc:8783]
ENSG00000113594	leukemia inhibitory factor receptor alpha [Source:HGNC Symbol;Acc:6597]
ENSG00000113657	dihydropyrimidinase-like 3 [Source:HGNC Symbol;Acc:3015]
ENSG00000113732	ATPase, H+ transporting, lysosomal 9kDa, V0 subunit e1 [Source:HGNC Symbol;Acc:863]
ENSG00000113811	selenoprotein K [Source:RefSeq peptide;Acc:NP_067060]
ENSG00000114455	HERV-H LTR-associating 2 [Source:HGNC Symbol;Acc:4905]
ENSG00000114771	arylacetamide deacetylase (esterase) [Source:HGNC Symbol;Acc:17]
ENSG00000114850	signal sequence receptor, gamma (translocon-associated protein gamma) [Source:HGNC Symbol;Acc:11325]
ENSG00000115204	MpV17 mitochondrial inner membrane protein [Source:HGNC Symbol;Acc:7224]
ENSG00000115221	integrin, beta 6 [Source:HGNC Symbol;Acc:6161]
ENSG00000115239	ankyrin repeat and SOCS box containing 3 [Source:HGNC Symbol;Acc:16013]
ENSG00000115523	granulysin [Source:HGNC Symbol;Acc:4414]
ENSG00000115687	PAS domain containing serine/threonine kinase [Source:HGNC Symbol;Acc:17270]
ENSG00000115738	inhibitor of DNA binding 2, dominant negative helix-loop-helix protein [Source:HGNC Symbol;Acc:5361]
ENSG00000115762	pleckstrin homology domain containing, family B (evectins) member 2 [Source:HGNC Symbol;Acc:19236]
ENSG00000115896	phospholipase C-like 1 [Source:HGNC Symbol;Acc:9063]
ENSG00000115934
ENSG00000115935	WAS/WASL interacting protein family, member 1 [Source:HGNC Symbol;Acc:12736]
ENSG00000116127	Alstrom syndrome 1 [Source:HGNC Symbol;Acc:428]
ENSG00000116459	ATP synthase, H+ transporting, mitochondrial Fo complex, subunit B1 [Source:HGNC Symbol;Acc:840]
ENSG00000116717	growth arrest and DNA-damage-inducible, alpha [Source:HGNC Symbol;Acc:4095]
ENSG00000116721	PRAME family member 1 [Source:HGNC Symbol;Acc:28840]
ENSG00000116726	PRAME family member 12 [Source:HGNC Symbol;Acc:22125]
ENSG00000116819	transcription factor AP-2 epsilon (activating enhancer binding protein 2 epsilon) [Source:HGNC Symbol;Acc:30774]
ENSG00000117407	artemin [Source:HGNC Symbol;Acc:727]
ENSG00000117598	Lipid phosphate phosphatase-related protein type 5 [Source:UniProtKB/Swiss-Prot;Acc:Q32ZL2]
ENSG00000117859	oxysterol binding protein-like 9 [Source:HGNC Symbol;Acc:16386]
ENSG00000117899	mesoderm development candidate 2 [Source:HGNC Symbol;Acc:13520]
ENSG00000118058	myeloid/lymphoid or mixed-lineage leukemia (trithorax homolog, Drosophila) [Source:HGNC Symbol;Acc:7132]
ENSG00000118849	retinoic acid receptor responder (tazarotene induced) 1 [Source:HGNC Symbol;Acc:9867]
ENSG00000118855	major facilitator superfamily domain containing 1 [Source:HGNC Symbol;Acc:25874]
ENSG00000118903	basic transcription factor 3 pseudogene 11 [Source:HGNC Symbol;Acc:1126]
ENSG00000119335	SET nuclear oncogene [Source:HGNC Symbol;Acc:10760]
ENSG00000119632	interferon, alpha-inducible protein 27-like 2 [Source:HGNC Symbol;Acc:19753]
ENSG00000119660
ENSG00000119673	acyl-CoA thioesterase 2 [Source:HGNC Symbol;Acc:18431]
ENSG00000119737	G protein-coupled receptor 75 [Source:HGNC Symbol;Acc:4526]
ENSG00000120055	chromosome 10 open reading frame 95 [Source:HGNC Symbol;Acc:25880]
ENSG00000120251	glutamate receptor, ionotropic, AMPA 2 [Source:HGNC Symbol;Acc:4572]
ENSG00000120289	melanoma antigen family B, 4 [Source:HGNC Symbol;Acc:6811]
ENSG00000120314	WD repeat domain 55 [Source:HGNC Symbol;Acc:25971]
ENSG00000120471	tumor protein p53 regulated apoptosis inducing protein 1 [Source:HGNC Symbol;Acc:29984]
ENSG00000120533	enhancer of yellow 2 homolog (Drosophila) [Source:HGNC Symbol;Acc:24449]
ENSG00000120664	SPG20 opposite strand [Source:HGNC Symbol;Acc:39933]
ENSG00000120742	stress-associated endoplasmic reticulum protein 1 [Source:HGNC Symbol;Acc:10759]
ENSG00000120889	tumor necrosis factor receptor superfamily, member 10b [Source:HGNC Symbol;Acc:11905]
ENSG00000120952	PRAME family member 2 [Source:HGNC Symbol;Acc:28841]
ENSG00000121314	taste receptor, type 2, member 8 [Source:HGNC Symbol;Acc:14915]
ENSG00000121381	taste receptor, type 2, member 9 [Source:HGNC Symbol;Acc:14917]
ENSG00000121406	zinc finger protein 549 [Source:HGNC Symbol;Acc:26632]
ENSG00000121417	zinc finger protein 211 [Source:HGNC Symbol;Acc:13003]
ENSG00000121440	PDZ domain containing ring finger 3 [Source:HGNC Symbol;Acc:17704]
ENSG00000121644	desumoylating isopeptidase 2 [Source:HGNC Symbol;Acc:24264]
ENSG00000121904	CUB and Sushi multiple domains 2 [Source:HGNC Symbol;Acc:19290]
ENSG00000122043	Novel protein; Similar to bA90M5.1 (Novel protein); Uncharacterized protein [Source:UniProtKB/TrEMBL;Acc:Q5TAE0]
ENSG00000122068	forty-two-three domain containing 1 [Source:HGNC Symbol;Acc:25407]
ENSG00000122515	zinc finger, MIZ-type containing 2 [Source:HGNC Symbol;Acc:22229]
ENSG00000122548	KIAA0087 [Source:HGNC Symbol;Acc:22191]
ENSG00000122691	twist homolog 1 (Drosophila) [Source:HGNC Symbol;Acc:12428]
ENSG00000122779	tripartite motif containing 24 [Source:HGNC Symbol;Acc:11812]
ENSG00000122787	aldo-keto reductase family 1, member D1 (delta 4-3-ketosteroid-5-beta-reductase) [Source:HGNC Symbol;Acc:388]
ENSG00000122861	plasminogen activator, urokinase [Source:HGNC Symbol;Acc:9052]
ENSG00000122872	ADP-ribosylation factor-like 4 pseudogene [Source:HGNC Symbol;Acc:17741]
ENSG00000123009	NME/NM23 nucleoside diphosphate kinase 2 pseudogene 1 [Source:HGNC Symbol;Acc:31358]
ENSG00000123095	basic helix-loop-helix family, member e41 [Source:HGNC Symbol;Acc:16617]
ENSG00000123219	centromere protein K [Source:HGNC Symbol;Acc:29479]
ENSG00000123360	phosphodiesterase 1B, calmodulin-dependent [Source:HGNC Symbol;Acc:8775]
ENSG00000123395	chromosome 12 open reading frame 44 [Source:HGNC Symbol;Acc:25679]
ENSG00000123594	ataxin 3-like [Source:HGNC Symbol;Acc:24173]
ENSG00000123689	G0/G1switch 2 [Source:HGNC Symbol;Acc:30229]
ENSG00000124107	secretory leukocyte peptidase inhibitor [Source:HGNC Symbol;Acc:11092]
ENSG00000124116	WAP four-disulfide core domain 3 [Source:HGNC Symbol;Acc:15957]
ENSG00000124143	Rho GTPase activating protein 40 [Source:HGNC Symbol;Acc:16226]
ENSG00000124275	5-methyltetrahydrofolate-homocysteine methyltransferase reductase [Source:HGNC Symbol;Acc:7473]
ENSG00000124313	IQ motif and Sec7 domain 2 [Source:HGNC Symbol;Acc:29059]
ENSG00000124444	zinc finger protein 576 [Source:HGNC Symbol;Acc:28357]
ENSG00000124459	zinc finger protein 45 [Source:HGNC Symbol;Acc:13111]
ENSG00000124508	butyrophilin, subfamily 2, member A2 [Source:HGNC Symbol;Acc:1137]
ENSG00000124613	zinc finger protein 391 [Source:HGNC Symbol;Acc:18779]
ENSG00000124635	histone cluster 1, H2bj [Source:HGNC Symbol;Acc:4761]
ENSG00000124657	olfactory receptor, family 2, subfamily B, member 6 [Source:HGNC Symbol;Acc:8241]
ENSG00000124788	ataxin 1 [Source:HGNC Symbol;Acc:10548]
ENSG00000124812	cysteine-rich secretory protein 1 [Source:HGNC Symbol;Acc:304]
ENSG00000124813	runt-related transcription factor 2 [Source:HGNC Symbol;Acc:10472]
ENSG00000124835
ENSG00000124915
ENSG00000124939	secretoglobin, family 2A, member 1 [Source:HGNC Symbol;Acc:7051]
ENSG00000125285	SRY (sex determining region Y)-box 21 [Source:HGNC Symbol;Acc:11197]
ENSG00000125356	NADH dehydrogenase (ubiquinone) 1 alpha subcomplex, 1, 7.5kDa [Source:HGNC Symbol;Acc:7683]
ENSG00000125462	chromosome 1 open reading frame 61 [Source:HGNC Symbol;Acc:30780]
ENSG00000125514	long intergenic non-protein coding RNA 29 [Source:HGNC Symbol;Acc:16184]
ENSG00000125534	pancreatic progenitor cell differentiation and proliferation factor homolog (zebrafish) [Source:HGNC Symbol;Acc:16142]
ENSG00000125629	insulin induced gene 2 [Source:HGNC Symbol;Acc:20452]
ENSG00000125631	5-hydroxytryptamine (serotonin) receptor 5B, pseudogene [Source:HGNC Symbol;Acc:16291]
ENSG00000125787	gonadotropin-releasing hormone 2 [Source:HGNC Symbol;Acc:4420]
ENSG00000125816	NK2 homeobox 4 [Source:HGNC Symbol;Acc:7837]
ENSG00000125823	cystatin-like 1 [Source:HGNC Symbol;Acc:15958]
ENSG00000125899	chromosome 20 open reading frame 187 [Source:HGNC Symbol;Acc:16180]
ENSG00000126231	protein Z, vitamin K-dependent plasma glycoprotein [Source:HGNC Symbol;Acc:9460]
ENSG00000126264	hematopoietic cell signal transducer [Source:HGNC Symbol;Acc:16977]
ENSG00000126545	casein alpha s1 [Source:HGNC Symbol;Acc:2445]
ENSG00000126549	statherin [Source:HGNC Symbol;Acc:11369]
ENSG00000126752	synovial sarcoma, X breakpoint 1 [Source:HGNC Symbol;Acc:11335]
ENSG00000126821	sphingosine-1-phosphate phosphatase 1 [Source:HGNC Symbol;Acc:17720]
ENSG00000126838	pregnancy-zone protein [Source:HGNC Symbol;Acc:9750]
ENSG00000126856	PR domain containing 7 [Source:HGNC Symbol;Acc:9351]
ENSG00000126860	ecotropic viral integration site 2A [Source:HGNC Symbol;Acc:3499]
ENSG00000126890	cancer/testis antigen 2 [Source:HGNC Symbol;Acc:2492]
ENSG00000127074	regulator of G-protein signaling 13 [Source:HGNC Symbol;Acc:9995]
ENSG00000127081	zinc finger protein 484 [Source:HGNC Symbol;Acc:23385]
ENSG00000127249	ATPase type 13A4 [Source:HGNC Symbol;Acc:25422]
ENSG00000127528	Kruppel-like factor 2 (lung) [Source:HGNC Symbol;Acc:6347]
ENSG00000127957	postmeiotic segregation increased 2 pseudogene 3 [Source:HGNC Symbol;Acc:9128]
ENSG00000128254	chromosome 22 open reading frame 24 [Source:HGNC Symbol;Acc:23051]
ENSG00000128284	apolipoprotein L, 3 [Source:HGNC Symbol;Acc:14868]
ENSG00000128322	immunoglobulin lambda-like polypeptide 1 [Source:HGNC Symbol;Acc:5870]
ENSG00000128335	apolipoprotein L, 2 [Source:HGNC Symbol;Acc:619]
ENSG00000128519	taste receptor, type 2, member 16 [Source:HGNC Symbol;Acc:14921]
ENSG00000128534	N(alpha)-acetyltransferase 38, NatC auxiliary subunit [Source:HGNC Symbol;Acc:20471]
ENSG00000128536	cadherin-related family member 3 [Source:HGNC Symbol;Acc:26308]
ENSG00000128610	FEZ family zinc finger 1 [Source:HGNC Symbol;Acc:22788]
ENSG00000128645	homeobox D1 [Source:HGNC Symbol;Acc:5132]
ENSG00000128652	homeobox D3 [Source:HGNC Symbol;Acc:5137]
ENSG00000128714	homeobox D13 [Source:HGNC Symbol;Acc:5136]
ENSG00000129028	THAP domain containing 10 [Source:HGNC Symbol;Acc:23193]
ENSG00000129055	anaphase promoting complex subunit 13 [Source:HGNC Symbol;Acc:24540]
ENSG00000129235	thioredoxin domain containing 17 [Source:HGNC Symbol;Acc:28218]
ENSG00000129450	sialic acid binding Ig-like lectin 9 [Source:HGNC Symbol;Acc:10878]
ENSG00000129757	cyclin-dependent kinase inhibitor 1C (p57, Kip2) [Source:HGNC Symbol;Acc:1786]
ENSG00000129911	Kruppel-like factor 16 [Source:HGNC Symbol;Acc:16857]
ENSG00000130193	thioesterase superfamily member 6 [Source:HGNC Symbol;Acc:29656]
ENSG00000130208	apolipoprotein C-I [Source:HGNC Symbol;Acc:607]
ENSG00000130414	NADH dehydrogenase (ubiquinone) 1 alpha subcomplex, 10, 42kDa [Source:HGNC Symbol;Acc:7684]
ENSG00000130558	olfactomedin 1 [Source:HGNC Symbol;Acc:17187]
ENSG00000130640	tubulin, gamma complex associated protein 2 [Source:HGNC Symbol;Acc:18599]
ENSG00000130656	hemoglobin, zeta [Source:HGNC Symbol;Acc:4835]
ENSG00000130684	zinc finger protein 337 [Source:HGNC Symbol;Acc:15809]
ENSG00000130702	laminin, alpha 5 [Source:HGNC Symbol;Acc:6485]
ENSG00000130822	pregnancy up-regulated non-ubiquitously expressed CaM kinase [Source:HGNC Symbol;Acc:13415]
ENSG00000131019	UL16 binding protein 3 [Source:HGNC Symbol;Acc:14895]
ENSG00000131080	ectodysplasin A2 receptor [Source:HGNC Symbol;Acc:17756]
ENSG00000131174	cytochrome c oxidase subunit VIIb [Source:HGNC Symbol;Acc:2291]
ENSG00000131398	potassium voltage-gated channel, Shaw-related subfamily, member 3 [Source:HGNC Symbol;Acc:6235]
ENSG00000131400	napsin A aspartic peptidase [Source:HGNC Symbol;Acc:13395]
ENSG00000131558	exocyst complex component 4 [Source:HGNC Symbol;Acc:30389]
ENSG00000131848	zinc finger and SCAN domain containing 5A [Source:HGNC Symbol;Acc:23710]
ENSG00000131849	zinc finger protein 132 [Source:HGNC Symbol;Acc:12916]
ENSG00000132010	zinc finger protein 20 [Source:HGNC Symbol;Acc:12992]
ENSG00000132204	long intergenic non-protein coding RNA 470 [Source:HGNC Symbol;Acc:1225]
ENSG00000132446	ferritin, heavy polypeptide-like 17 [Source:HGNC Symbol;Acc:3987]
ENSG00000132517	solute carrier family 52, riboflavin transporter, member 1 [Source:HGNC Symbol;Acc:30225]
ENSG00000132530	XIAP associated factor 1 [Source:HGNC Symbol;Acc:30932]
ENSG00000132603	nuclear import 7 homolog (S. cerevisiae) [Source:HGNC Symbol;Acc:24328]
ENSG00000132671	somatostatin receptor 4 [Source:HGNC Symbol;Acc:11333]
ENSG00000132693	C-reactive protein, pentraxin-related [Source:HGNC Symbol;Acc:2367]
ENSG00000132832
ENSG00000132846	zinc finger, BED-type containing 3 [Source:HGNC Symbol;Acc:20711]
ENSG00000132958	transmembrane phosphoinositide 3-phosphatase and tensin homolog 2 [Source:HGNC Symbol;Acc:17299]
ENSG00000132963	proteasome maturation protein [Source:HGNC Symbol;Acc:20330]
ENSG00000133028	SCO cytochrome oxidase deficient homolog 1 (yeast) [Source:HGNC Symbol;Acc:10603]
ENSG00000133030	myosin phosphatase Rho interacting protein [Source:HGNC Symbol;Acc:30321]
ENSG00000133063	chitinase 1 (chitotriosidase) [Source:HGNC Symbol;Acc:1936]
ENSG00000133328	HRAS-like suppressor 2 [Source:HGNC Symbol;Acc:17824]
ENSG00000133624	zinc finger family member 767 [Source:HGNC Symbol;Acc:21884]
ENSG00000133805	adenosine monophosphate deaminase 3 [Source:HGNC Symbol;Acc:470]
ENSG00000133816	microtubule associated monoxygenase, calponin and LIM domain containing 2 [Source:HGNC Symbol;Acc:24693]
ENSG00000133878	dual specificity phosphatase 26 (putative) [Source:HGNC Symbol;Acc:28161]
ENSG00000134042	maestro [Source:HGNC Symbol;Acc:24121]
ENSG00000134056	mitochondrial ribosomal protein S36 [Source:HGNC Symbol;Acc:16631]
ENSG00000134184	glutathione S-transferase mu 1 [Source:HGNC Symbol;Acc:4632]
ENSG00000134297	pleckstrin homology domain containing, family A member 8 pseudogene 1 [Source:HGNC Symbol;Acc:30222]
ENSG00000134326	cytidine monophosphate (UMP-CMP) kinase 2, mitochondrial [Source:HGNC Symbol;Acc:27015]
ENSG00000134339	serum amyloid A2 [Source:HGNC Symbol;Acc:10514]
ENSG00000134365	complement factor H-related 4 [Source:HGNC Symbol;Acc:16979]
ENSG00000134389	complement factor H-related 5 [Source:HGNC Symbol;Acc:24668]
ENSG00000134419	ribosomal protein S15a [Source:HGNC Symbol;Acc:10389]
ENSG00000134545	killer cell lectin-like receptor subfamily C, member 1 [Source:HGNC Symbol;Acc:6374]
ENSG00000134551	proline-rich protein HaeIII subfamily 2 [Source:HGNC Symbol;Acc:9367]
ENSG00000134640	melatonin receptor 1B [Source:HGNC Symbol;Acc:7464]
ENSG00000134825	chromosome 11 open reading frame 10 [Source:HGNC Symbol;Acc:1164]
ENSG00000134986	neuronal regeneration related protein homolog (rat) [Source:HGNC Symbol;Acc:16834]
ENSG00000135127	coiled-coil domain containing 64 [Source:HGNC Symbol;Acc:28095]
ENSG00000135185	chromosome 7 open reading frame 23 [Source:HGNC Symbol;Acc:21707]
ENSG00000135220	UDP glucuronosyltransferase 2 family, polypeptide A3 [Source:HGNC Symbol;Acc:28528]
ENSG00000135245	hypoxia inducible lipid droplet-associated [Source:HGNC Symbol;Acc:28859]
ENSG00000135312	5-hydroxytryptamine (serotonin) receptor 1B, G protein-coupled [Source:HGNC Symbol;Acc:5287]
ENSG00000135314	KH homology domain containing 1 [Source:HGNC Symbol;Acc:21366]
ENSG00000135362	proline rich 5 like [Source:HGNC Symbol;Acc:25878]
ENSG00000135390	ATP synthase, H+ transporting, mitochondrial Fo complex, subunit C2 (subunit 9) [Source:HGNC Symbol;Acc:842]
ENSG00000135413	lacritin [Source:HGNC Symbol;Acc:16430]
ENSG00000135447	protein phosphatase 1, regulatory (inhibitor) subunit 1A [Source:HGNC Symbol;Acc:9286]
ENSG00000135547	hairy/enhancer-of-split related with YRPW motif 2 [Source:HGNC Symbol;Acc:4881]
ENSG00000135643	potassium large conductance calcium-activated channel, subfamily M, beta member 4 [Source:HGNC Symbol;Acc:6289]
ENSG00000135747	zinc finger protein 670 [Source:HGNC Symbol;Acc:28167]
ENSG00000135824	regulator of G-protein signaling 8 [Source:HGNC Symbol;Acc:16810]
ENSG00000135835	KIAA1614 [Source:HGNC Symbol;Acc:29327]
ENSG00000135905	dedicator of cytokinesis 10 [Source:HGNC Symbol;Acc:23479]
ENSG00000136098	NIMA (never in mitosis gene a)-related kinase 3 [Source:HGNC Symbol;Acc:7746]
ENSG00000136206	speedy homolog E1 (Xenopus laevis) [Source:HGNC Symbol;Acc:16408]
ENSG00000136275	chromosome 7 open reading frame 69 [Source:HGNC Symbol;Acc:21911]
ENSG00000136315
ENSG00000136352	NK2 homeobox 1 [Source:HGNC Symbol;Acc:11825]
ENSG00000136371	5,10-methenyltetrahydrofolate synthetase (5-formyltetrahydrofolate cyclo-ligase) [Source:HGNC Symbol;Acc:7437]
ENSG00000136521	NADH dehydrogenase (ubiquinone) 1 beta subcomplex, 5, 16kDa [Source:HGNC Symbol;Acc:7700]
ENSG00000136527	transformer 2 beta homolog (Drosophila) [Source:HGNC Symbol;Acc:10781]
ENSG00000136696	interleukin 36, beta [Source:HGNC Symbol;Acc:15564]
ENSG00000136720	heparan sulfate 6-O-sulfotransferase 1 [Source:HGNC Symbol;Acc:5201]
ENSG00000136732	glycophorin C (Gerbich blood group) [Source:HGNC Symbol;Acc:4704]
ENSG00000136854	syntaxin binding protein 1 [Source:HGNC Symbol;Acc:11444]
ENSG00000136866	zinc finger protein 37 homolog (mouse) [Source:HGNC Symbol;Acc:12863]
ENSG00000136960	ectonucleotide pyrophosphatase/phosphodiesterase 2 [Source:HGNC Symbol;Acc:3357]
ENSG00000137098	sperm associated antigen 8 [Source:HGNC Symbol;Acc:14105]
ENSG00000137142	insulin-like growth factor binding protein-like 1 [Source:HGNC Symbol;Acc:20081]
ENSG00000137177	kinesin family member 13A [Source:HGNC Symbol;Acc:14566]
ENSG00000137185	zinc finger protein 193 [Source:HGNC Symbol;Acc:12984]
ENSG00000137414	family with sequence similarity 8, member A1 [Source:HGNC Symbol;Acc:16372]
ENSG00000137434	chromosome 6 open reading frame 52 [Source:HGNC Symbol;Acc:20881]
ENSG00000137720	chromosome 11 open reading frame 1 [Source:HGNC Symbol;Acc:1163]
ENSG00000137860	solute carrier family 28 (sodium-coupled nucleoside transporter), member 2 [Source:HGNC Symbol;Acc:11002]
ENSG00000137869	cytochrome P450, family 19, subfamily A, polypeptide 1 [Source:HGNC Symbol;Acc:2594]
ENSG00000137875	BCL2-like 10 (apoptosis facilitator) [Source:HGNC Symbol;Acc:993]
ENSG00000138029	hydroxyacyl-CoA dehydrogenase/3-ketoacyl-CoA thiolase/enoyl-CoA hydratase (trifunctional protein), beta subunit [Source:HGNC Symbol;Acc:4803]
ENSG00000138109	cytochrome P450, family 2, subfamily C, polypeptide 9 [Source:HGNC Symbol;Acc:2623]
ENSG00000138134	STAM binding protein-like 1 [Source:HGNC Symbol;Acc:24105]
ENSG00000138294	microseminoprotein, beta- [Source:HGNC Symbol;Acc:7372]
ENSG00000138688	KIAA1109 [Source:HGNC Symbol;Acc:26953]
ENSG00000138744	N-acylethanolamine acid amidase [Source:HGNC Symbol;Acc:736]
ENSG00000138755	chemokine (C-X-C motif) ligand 9 [Source:HGNC Symbol;Acc:7098]
ENSG00000139187	killer cell lectin-like receptor subfamily G, member 1 [Source:HGNC Symbol;Acc:6380]
ENSG00000139304	protein tyrosine phosphatase, receptor type, Q [Source:HGNC Symbol;Acc:9679]
ENSG00000139574	neuropeptide FF-amide peptide precursor [Source:HGNC Symbol;Acc:7901]
ENSG00000139656	chromosome 13 open reading frame 44 [Source:HGNC Symbol;Acc:28776]
ENSG00000139679	lysophosphatidic acid receptor 6 [Source:HGNC Symbol;Acc:15520]
ENSG00000140015	potassium voltage-gated channel, subfamily H (eag-related), member 5 [Source:HGNC Symbol;Acc:6254]
ENSG00000140093	serpin peptidase inhibitor, clade A (alpha-1 antiproteinase, antitrypsin), member 10 [Source:HGNC Symbol;Acc:15996]
ENSG00000140319	signal recognition particle 14kDa (homologous Alu RNA binding protein) [Source:HGNC Symbol;Acc:11299]
ENSG00000140478	golgin A6 family, member D [Source:HGNC Symbol;Acc:32204]
ENSG00000140839	C-type lectin domain family 18, member B [Source:HGNC Symbol;Acc:33849]
ENSG00000140853	NLR family, CARD domain containing 5 [Source:HGNC Symbol;Acc:29933]
ENSG00000140987	zinc finger protein 434 [Source:HGNC Symbol;Acc:20812]
ENSG00000140992	3-phosphoinositide dependent protein kinase-1 [Source:HGNC Symbol;Acc:8816]
ENSG00000141437	solute carrier family 25, member 52 [Source:HGNC Symbol;Acc:23324]
ENSG00000141946	zinc finger, imprinted 3 [Source:HGNC Symbol;Acc:16366]
ENSG00000142065	zinc finger protein 14 homolog (mouse) [Source:HGNC Symbol;Acc:29312]
ENSG00000142166	interferon (alpha, beta and omega) receptor 1 [Source:HGNC Symbol;Acc:5432]
ENSG00000142528	zinc finger protein 473 [Source:HGNC Symbol;Acc:23239]
ENSG00000142694	family with sequence similarity 176, member B [Source:HGNC Symbol;Acc:25558]
ENSG00000142700	DMRT-like family A2 [Source:HGNC Symbol;Acc:13908]
ENSG00000142748	ficolin (collagen/fibrinogen domain containing) 3 (Hakata antigen) [Source:HGNC Symbol;Acc:3625]
ENSG00000142794	neuroblastoma breakpoint family, member 3 [Source:HGNC Symbol;Acc:25076]
ENSG00000142856	integrin beta 3 binding protein (beta3-endonexin) [Source:HGNC Symbol;Acc:6157]
ENSG00000143171	retinoid X receptor, gamma [Source:HGNC Symbol;Acc:10479]
ENSG00000143198	microsomal glutathione S-transferase 3 [Source:HGNC Symbol;Acc:7064]
ENSG00000143641	UDP-N-acetyl-alpha-D-galactosamine:polypeptide N-acetylgalactosaminyltransferase 2 (GalNAc-T2) [Source:HGNC Symbol;Acc:4124]
ENSG00000143727	acid phosphatase 1, soluble [Source:HGNC Symbol;Acc:122]
ENSG00000143740	synaptosomal-associated protein, 47kDa [Source:HGNC Symbol;Acc:30669]
ENSG00000143862	ADP-ribosylation factor-like 8A [Source:HGNC Symbol;Acc:25192]
ENSG00000143870	protein disulfide isomerase family A, member 6 [Source:HGNC Symbol;Acc:30168]
ENSG00000143933	calmodulin 2 (phosphorylase kinase, delta) [Source:HGNC Symbol;Acc:1445]
ENSG00000143977	small nuclear ribonucleoprotein polypeptide G [Source:HGNC Symbol;Acc:11163]
ENSG00000144130	5'-nucleotidase domain containing 4 [Source:HGNC Symbol;Acc:27678]
ENSG00000144488	espin-like [Source:HGNC Symbol;Acc:27937]
ENSG00000144642	RNA binding motif, single stranded interacting protein 3 [Source:HGNC Symbol;Acc:13427]
ENSG00000144711	IQ motif and Sec7 domain 1 [Source:HGNC Symbol;Acc:29112]
ENSG00000144810	collagen, type VIII, alpha 1 [Source:HGNC Symbol;Acc:2215]
ENSG00000145063
ENSG00000145247	OCIA domain containing 2 [Source:HGNC Symbol;Acc:28685]
ENSG00000145428	ring finger protein 175 [Source:HGNC Symbol;Acc:27735]
ENSG00000145431	platelet derived growth factor C [Source:HGNC Symbol;Acc:8801]
ENSG00000145451	glycine receptor, alpha 3 [Source:HGNC Symbol;Acc:4328]
ENSG00000145526	cadherin 18, type 2 [Source:HGNC Symbol;Acc:1757]
ENSG00000145592	ribosomal protein L37 [Source:HGNC Symbol;Acc:10347]
ENSG00000145685	lipoma HMGIC fusion partner-like 2 [Source:HGNC Symbol;Acc:6588]
ENSG00000145700	ankyrin repeat domain 31 [Source:HGNC Symbol;Acc:26853]
ENSG00000145730	peptidylglycine alpha-amidating monooxygenase [Source:HGNC Symbol;Acc:8596]
ENSG00000145741	basic transcription factor 3 [Source:HGNC Symbol;Acc:1125]
ENSG00000145777	thymic stromal lymphopoietin [Source:HGNC Symbol;Acc:30743]
ENSG00000145839	interleukin 9 [Source:HGNC Symbol;Acc:6029]
ENSG00000145850	T-cell immunoglobulin and mucin domain containing 4 [Source:HGNC Symbol;Acc:25132]
ENSG00000145901	TNFAIP3 interacting protein 1 [Source:HGNC Symbol;Acc:16903]
ENSG00000145965
ENSG00000145975	family with sequence similarity 217, member A [Source:HGNC Symbol;Acc:21362]
ENSG00000146049	kidney associated antigen 1 [Source:HGNC Symbol;Acc:21031]
ENSG00000146066	HIG1 hypoxia inducible domain family, member 2A [Source:HGNC Symbol;Acc:28311]
ENSG00000146143	primase, DNA, polypeptide 2 (58kDa) [Source:HGNC Symbol;Acc:9370]
ENSG00000146399	trace amine associated receptor 1 [Source:HGNC Symbol;Acc:17734]
ENSG00000146521	chromosome 6 open reading frame 123 [Source:HGNC Symbol;Acc:21235]
ENSG00000146587	RB-associated KRAB zinc finger [Source:HGNC Symbol;Acc:17680]
ENSG00000146648	epidermal growth factor receptor [Source:HGNC Symbol;Acc:3236]
ENSG00000146776	ataxin 7-like 1 [Source:HGNC Symbol;Acc:22210]
ENSG00000146859	transmembrane protein 140 [Source:HGNC Symbol;Acc:21870]
ENSG00000147100	solute carrier family 16, member 2 (thyroid hormone transporter) [Source:HGNC Symbol;Acc:10923]
ENSG00000147127	RAB41, member RAS oncogene family [Source:HGNC Symbol;Acc:18293]
ENSG00000147223	ripply1 homolog (zebrafish) [Source:HGNC Symbol;Acc:25117]
ENSG00000147669	polymerase (RNA) II (DNA directed) polypeptide K, 7.0kDa [Source:HGNC Symbol;Acc:9198]
ENSG00000147813	nicotinate phosphoribosyltransferase domain containing 1 [Source:HGNC Symbol;Acc:30450]
ENSG00000148090	AU RNA binding protein/enoyl-CoA hydratase [Source:HGNC Symbol;Acc:890]
ENSG00000148377	isopentenyl-diphosphate delta isomerase 2 [Source:HGNC Symbol;Acc:23487]
ENSG00000148655	chromosome 10 open reading frame 11 [Source:HGNC Symbol;Acc:23405]
ENSG00000148671	chromosome 10 open reading frame 116 [Source:HGNC Symbol;Acc:24043]
ENSG00000148826	NK6 homeobox 2 [Source:HGNC Symbol;Acc:19321]
ENSG00000148965	serum amyloid A4, constitutive [Source:HGNC Symbol;Acc:10516]
ENSG00000149187	CUGBP, Elav-like family member 1 [Source:HGNC Symbol;Acc:2549]
ENSG00000149256	odz, odd Oz/ten-m homolog 4 (Drosophila) [Source:HGNC Symbol;Acc:29945]
ENSG00000149443	chromosome 20 open reading frame 78 [Source:HGNC Symbol;Acc:16210]
ENSG00000149506	zona pellucida glycoprotein 1 (sperm receptor) [Source:HGNC Symbol;Acc:13187]
ENSG00000149507	placenta-specific 1-like [Source:HGNC Symbol;Acc:26699]
ENSG00000149609	chromosome 20 open reading frame 144 [Source:HGNC Symbol;Acc:16137]
ENSG00000149742	solute carrier family 22 (organic anion transporter), member 9 [Source:HGNC Symbol;Acc:16261]
ENSG00000149948	high mobility group AT-hook 2 [Source:HGNC Symbol;Acc:5009]
ENSG00000150045	killer cell lectin-like receptor subfamily F, member 1 [Source:HGNC Symbol;Acc:13342]
ENSG00000150051	mohawk homeobox [Source:HGNC Symbol;Acc:23729]
ENSG00000150054	membrane protein, palmitoylated 7 (MAGUK p55 subfamily member 7) [Source:HGNC Symbol;Acc:26542]
ENSG00000150459	Sin3A-associated protein, 18kDa [Source:HGNC Symbol;Acc:10530]
ENSG00000150628	spermatogenesis associated 4 [Source:HGNC Symbol;Acc:17333]
ENSG00000150672	discs, large homolog 2 (Drosophila) [Source:HGNC Symbol;Acc:2901]
ENSG00000151005	transketolase-like 2 [Source:HGNC Symbol;Acc:25313]
ENSG00000151025	G protein-coupled receptor 158 [Source:HGNC Symbol;Acc:23689]
ENSG00000151292	casein kinase 1, gamma 3 [Source:HGNC Symbol;Acc:2456]
ENSG00000151303	ankyrin repeat and GTPase domain Arf GTPase activating protein 11 [Source:HGNC Symbol;Acc:29421]
ENSG00000151632	aldo-keto reductase family 1, member C2 (dihydrodiol dehydrogenase 2; bile acid binding protein; 3-alpha hydroxysteroid dehydrogenase, type III) [Source:HGNC Symbol;Acc:385]
ENSG00000151746	bicaudal D homolog 1 (Drosophila) [Source:HGNC Symbol;Acc:1049]
ENSG00000151846	poly(A) binding protein, cytoplasmic 3 [Source:HGNC Symbol;Acc:8556]
ENSG00000152104	protein tyrosine phosphatase, non-receptor type 14 [Source:HGNC Symbol;Acc:9647]
ENSG00000152213	ADP-ribosylation factor-like 11 [Source:HGNC Symbol;Acc:24046]
ENSG00000152270	phosphodiesterase 3B, cGMP-inhibited [Source:HGNC Symbol;Acc:8779]
ENSG00000152292	SH2 domain containing 6 [Source:HGNC Symbol;Acc:30439]
ENSG00000152433	zinc finger protein 547 [Source:HGNC Symbol;Acc:26432]
ENSG00000152463	oleoyl-ACP hydrolase [Source:HGNC Symbol;Acc:25625]
ENSG00000152558	transmembrane protein 123 [Source:HGNC Symbol;Acc:30138]
ENSG00000152700	SAR1 homolog B (S. cerevisiae) [Source:HGNC Symbol;Acc:10535]
ENSG00000152931	prostate androgen-regulated transcript 1 (non-protein coding) [Source:HGNC Symbol;Acc:17263]
ENSG00000152944	mediator complex subunit 21 [Source:HGNC Symbol;Acc:11473]
ENSG00000152977	Zic family member 1 [Source:HGNC Symbol;Acc:12872]
ENSG00000153029	major histocompatibility complex, class I-related [Source:HGNC Symbol;Acc:4975]
ENSG00000153165	RANBP2-like and GRIP domain containing 3 [Source:HGNC Symbol;Acc:32416]
ENSG00000153179	Ras association (RalGDS/AF-6) domain family member 3 [Source:HGNC Symbol;Acc:14271]
ENSG00000153363	long intergenic non-protein coding RNA 467 [Source:HGNC Symbol;Acc:28227]
ENSG00000153498	sperm acrosome associated 7 [Source:HGNC Symbol;Acc:29575]
ENSG00000153779	TGFB-induced factor homeobox 2-like, X-linked [Source:HGNC Symbol;Acc:18570]
ENSG00000153896	zinc finger protein 599 [Source:HGNC Symbol;Acc:26408]
ENSG00000154153	family with sequence similarity 134, member B [Source:HGNC Symbol;Acc:25964]
ENSG00000154274	chromosome 4 open reading frame 19 [Source:HGNC Symbol;Acc:25618]
ENSG00000154358	obscurin, cytoskeletal calmodulin and titin-interacting RhoGEF [Source:HGNC Symbol;Acc:15719]
ENSG00000154548	serine/arginine-rich splicing factor 12 [Source:HGNC Symbol;Acc:21220]
ENSG00000154589	lymphocyte antigen 96 [Source:HGNC Symbol;Acc:17156]
ENSG00000154608	centrosomal protein 170kDa pseudogene 1 [Source:HGNC Symbol;Acc:28364]
ENSG00000154760	schlafen family member 13 [Source:HGNC Symbol;Acc:26481]
ENSG00000154768	chromosome 17 open reading frame 50 [Source:HGNC Symbol;Acc:29581]
ENSG00000154874	coiled-coil domain containing 144B (pseudogene) [Source:HGNC Symbol;Acc:26704]
ENSG00000155111	cyclin-dependent kinase 19 [Source:HGNC Symbol;Acc:19338]
ENSG00000155254	MARVEL domain containing 1 [Source:HGNC Symbol;Acc:28674]
ENSG00000155329	zinc finger, CCHC domain containing 10 [Source:HGNC Symbol;Acc:25954]
ENSG00000155640	chromosome 10 open reading frame 12 [Source:HGNC Symbol;Acc:23420]
ENSG00000155858	LSM11, U7 small nuclear RNA associated [Source:HGNC Symbol;Acc:30860]
ENSG00000155876	Ras-related GTP binding A [Source:HGNC Symbol;Acc:16963]
ENSG00000156009	melanoma antigen family A, 8 [Source:HGNC Symbol;Acc:6806]
ENSG00000156170	NADH dehydrogenase (ubiquinone) complex I, assembly factor 6 [Source:HGNC Symbol;Acc:28625]
ENSG00000156411	chromosome 14 open reading frame 2 [Source:HGNC Symbol;Acc:1188]
ENSG00000156482	ribosomal protein L30 [Source:HGNC Symbol;Acc:10333]
ENSG00000156510	hexokinase domain containing 1 [Source:HGNC Symbol;Acc:23302]
ENSG00000156689	glycine-N-acyltransferase-like 2 [Source:HGNC Symbol;Acc:24178]
ENSG00000157111	transmembrane protein 171 [Source:HGNC Symbol;Acc:27031]
ENSG00000157168	neuregulin 1 [Source:HGNC Symbol;Acc:7997]
ENSG00000157326	dehydrogenase/reductase (SDR family) member 4 [Source:HGNC Symbol;Acc:16985]
ENSG00000157358	PRAME family member 15 [Source:HGNC Symbol;Acc:26764]
ENSG00000157388	calcium channel, voltage-dependent, L type, alpha 1D subunit [Source:HGNC Symbol;Acc:1391]
ENSG00000157429	zinc finger protein 19 [Source:HGNC Symbol;Acc:12981]
ENSG00000157703	SVOP-like [Source:HGNC Symbol;Acc:27034]
ENSG00000157895	chromosome 12 open reading frame 43 [Source:HGNC Symbol;Acc:25719]
ENSG00000157950	synovial sarcoma, X breakpoint 2B [Source:HGNC Symbol;Acc:22263]
ENSG00000157965	synovial sarcoma, X breakpoint 8 [Source:HGNC Symbol;Acc:19654]
ENSG00000158164	thymosin beta 15a [Source:HGNC Symbol;Acc:30744]
ENSG00000158427	thymosin beta 15B [Source:HGNC Symbol;Acc:28612]
ENSG00000158428	chromosome 2 open reading frame 62 [Source:HGNC Symbol;Acc:25062]
ENSG00000158473	CD1d molecule [Source:HGNC Symbol;Acc:1637]
ENSG00000158477	CD1a molecule [Source:HGNC Symbol;Acc:1634]
ENSG00000158497	histocompatibility (minor) HB-1 [Source:HGNC Symbol;Acc:29677]
ENSG00000158553	POM121 transmembrane nucleoporin-like 2 [Source:HGNC Symbol;Acc:13973]
ENSG00000158571	6-phosphofructo-2-kinase/fructose-2,6-biphosphatase 1 [Source:HGNC Symbol;Acc:8872]
ENSG00000158716	dual specificity phosphatase 23 [Source:HGNC Symbol;Acc:21480]
ENSG00000158764	intelectin 2 [Source:HGNC Symbol;Acc:20599]
ENSG00000159110	interferon (alpha, beta and omega) receptor 2 [Source:HGNC Symbol;Acc:5433]
ENSG00000159128	interferon gamma receptor 2 (interferon gamma transducer 1) [Source:HGNC Symbol;Acc:5440]
ENSG00000159182	prostate cancer susceptibility candidate [Source:HGNC Symbol;Acc:30591]
ENSG00000159214	coiled-coil domain containing 24 [Source:HGNC Symbol;Acc:28688]
ENSG00000159289	golgin A6 family, member A [Source:HGNC Symbol;Acc:13567]
ENSG00000159307	signal peptide, CUB domain, EGF-like 1 [Source:HGNC Symbol;Acc:13441]
ENSG00000159556	ISL LIM homeobox 2 [Source:HGNC Symbol;Acc:18524]
ENSG00000159596	transmembrane protein 69 [Source:HGNC Symbol;Acc:28035]
ENSG00000159648	testis, prostate and placenta expressed [Source:HGNC Symbol;Acc:33745]
ENSG00000159674	spondin 2, extracellular matrix protein [Source:HGNC Symbol;Acc:11253]
ENSG00000159733	zinc finger, FYVE domain containing 28 [Source:HGNC Symbol;Acc:29334]
ENSG00000159904	zinc finger protein 890, pseudogene [Source:HGNC Symbol;Acc:38691]
ENSG00000159915	zinc finger protein 233 [Source:HGNC Symbol;Acc:30946]
ENSG00000160216	1-acylglycerol-3-phosphate O-acyltransferase 3 [Source:HGNC Symbol;Acc:326]
ENSG00000160233	leucine rich repeat containing 3 [Source:HGNC Symbol;Acc:14965]
ENSG00000160282	formiminotransferase cyclodeaminase [Source:HGNC Symbol;Acc:3974]
ENSG00000160339	ficolin (collagen/fibrinogen domain containing lectin) 2 (hucolin) [Source:HGNC Symbol;Acc:3624]
ENSG00000160345	chromosome 9 open reading frame 116 [Source:HGNC Symbol;Acc:28435]
ENSG00000160471	cytochrome c oxidase subunit VIb polypeptide 2 (testis) [Source:HGNC Symbol;Acc:24380]
ENSG00000160678	S100 calcium binding protein A1 [Source:HGNC Symbol;Acc:10486]
ENSG00000160746	anoctamin 10 [Source:HGNC Symbol;Acc:25519]
ENSG00000160844	GATS, stromal antigen 3 opposite strand [Source:HGNC Symbol;Acc:29954]
ENSG00000160862	alpha-2-glycoprotein 1, zinc-binding [Source:HGNC Symbol;Acc:910]
ENSG00000160886	lymphocyte antigen 6 complex, locus K [Source:HGNC Symbol;Acc:24225]
ENSG00000160961	zinc finger protein 333 [Source:HGNC Symbol;Acc:15624]
ENSG00000161011	sequestosome 1 [Source:HGNC Symbol;Acc:11280]
ENSG00000161055	secretoglobin, family 3A, member 1 [Source:HGNC Symbol;Acc:18384]
ENSG00000161572	lysozyme-like 6 [Source:HGNC Symbol;Acc:29614]
ENSG00000161634	dermcidin [Source:HGNC Symbol;Acc:14669]
ENSG00000161642	zinc finger protein 385A [Source:HGNC Symbol;Acc:17521]
ENSG00000162086	zinc finger protein 75a [Source:HGNC Symbol;Acc:13146]
ENSG00000162267	inter-alpha-trypsin inhibitor heavy chain 3 [Source:HGNC Symbol;Acc:6168]
ENSG00000162545	calcium/calmodulin-dependent protein kinase II inhibitor 1 [Source:HGNC Symbol;Acc:24190]
ENSG00000162585	chromosome 1 open reading frame 86 [Source:HGNC Symbol;Acc:26428]
ENSG00000162595	DIRAS family, GTP-binding RAS-like 3 [Source:HGNC Symbol;Acc:687]
ENSG00000162621	leucine rich repeat containing 53 [Source:HGNC Symbol;Acc:25255]
ENSG00000162636	family with sequence similarity 102, member B [Source:HGNC Symbol;Acc:27637]
ENSG00000162654	guanylate binding protein 4 [Source:HGNC Symbol;Acc:20480]
ENSG00000162699	DnaJ (Hsp40) homolog, subfamily A, member 1 pseudogene 5 [Source:HGNC Symbol;Acc:39341]
ENSG00000162711	NLR family, pyrin domain containing 3 [Source:HGNC Symbol;Acc:16400]
ENSG00000162728	potassium inwardly-rectifying channel, subfamily J, member 9 [Source:HGNC Symbol;Acc:6270]
ENSG00000162729	immunoglobulin superfamily, member 8 [Source:HGNC Symbol;Acc:17813]
ENSG00000162757	chromosome 1 open reading frame 74 [Source:HGNC Symbol;Acc:26319]
ENSG00000162783	immediate early response 5 [Source:HGNC Symbol;Acc:5393]
ENSG00000162817	chromosome 1 open reading frame 115 [Source:HGNC Symbol;Acc:25873]
ENSG00000162840	metallothionein 1 pseudogene 2 [Source:HGNC Symbol;Acc:31864]
ENSG00000162851	transcription factor B2, mitochondrial [Source:HGNC Symbol;Acc:18559]
ENSG00000162888	chromosome 1 open reading frame 147 [Source:HGNC Symbol;Acc:32061]
ENSG00000162913	chromosome 1 open reading frame 145 [Source:HGNC Symbol;Acc:32047]
ENSG00000162928	peroxisomal biogenesis factor 13 [Source:HGNC Symbol;Acc:8855]
ENSG00000162947
ENSG00000163009	chromosome 2 open reading frame 48 [Source:HGNC Symbol;Acc:26322]
ENSG00000163081	coiled-coil domain containing 140 [Source:HGNC Symbol;Acc:26514]
ENSG00000163114	pyruvate dehydrogenase (lipoamide) alpha 2 [Source:HGNC Symbol;Acc:8807]
ENSG00000163171	CDC42 effector protein (Rho GTPase binding) 3 [Source:HGNC Symbol;Acc:16943]
ENSG00000163202	late cornified envelope 3D [Source:HGNC Symbol;Acc:16615]
ENSG00000163216	small proline-rich protein 2D [Source:HGNC Symbol;Acc:11264]
ENSG00000163239	tudor domain containing 10 [Source:HGNC Symbol;Acc:25316]
ENSG00000163319	mitochondrial ribosomal protein S18C [Source:HGNC Symbol;Acc:16633]
ENSG00000163364
ENSG00000163421	prokineticin 2 [Source:HGNC Symbol;Acc:18455]
ENSG00000163430	follistatin-like 1 [Source:HGNC Symbol;Acc:3972]
ENSG00000163497	FEV (ETS oncogene family) [Source:HGNC Symbol;Acc:18562]
ENSG00000163515	resistin like beta [Source:HGNC Symbol;Acc:20388]
ENSG00000163563	myeloid cell nuclear differentiation antigen [Source:HGNC Symbol;Acc:7183]
ENSG00000163564	pyrin and HIN domain family, member 1 [Source:HGNC Symbol;Acc:28894]
ENSG00000163568	absent in melanoma 2 [Source:HGNC Symbol;Acc:357]
ENSG00000163576	EF-hand domain family, member B [Source:HGNC Symbol;Acc:26330]
ENSG00000163597	Uncharacterized protein [Source:UniProtKB/TrEMBL;Acc:F2Z347]
ENSG00000163686	abhydrolase domain containing 6 [Source:HGNC Symbol;Acc:21398]
ENSG00000163734	chemokine (C-X-C motif) ligand 3 [Source:HGNC Symbol;Acc:4604]
ENSG00000163735	chemokine (C-X-C motif) ligand 5 [Source:HGNC Symbol;Acc:10642]
ENSG00000163736	pro-platelet basic protein (chemokine (C-X-C motif) ligand 7) [Source:HGNC Symbol;Acc:9240]
ENSG00000163737	platelet factor 4 [Source:HGNC Symbol;Acc:8861]
ENSG00000163738	methylenetetrahydrofolate dehydrogenase (NADP+ dependent) 2-like [Source:HGNC Symbol;Acc:31865]
ENSG00000163739	chemokine (C-X-C motif) ligand 1 (melanoma growth stimulating activity, alpha) [Source:HGNC Symbol;Acc:4602]
ENSG00000163743	ring finger and CHY zinc finger domain containing 1, E3 ubiquitin protein ligase [Source:HGNC Symbol;Acc:17479]
ENSG00000163746	phospholipid scramblase 2 [Source:HGNC Symbol;Acc:16494]
ENSG00000163793	DnaJ (Hsp40) homolog, subfamily C, member 5 gamma [Source:HGNC Symbol;Acc:24844]
ENSG00000163817	solute carrier family 6 (proline IMINO transporter), member 20 [Source:HGNC Symbol;Acc:30927]
ENSG00000163915	chromosome 3 open reading frame 65 [Source:HGNC Symbol;Acc:32674]
ENSG00000163923	ribosomal protein L39-like [Source:HGNC Symbol;Acc:17094]
ENSG00000163959	Organic solute transporter subunit alpha [Source:UniProtKB/Swiss-Prot;Acc:Q86UW1]
ENSG00000164023	sphingomyelin synthase 2 [Source:HGNC Symbol;Acc:28395]
ENSG00000164035	endomucin [Source:HGNC Symbol;Acc:16041]
ENSG00000164048	zinc finger protein 589 [Source:HGNC Symbol;Acc:16747]
ENSG00000164109	MAD2 mitotic arrest deficient-like 1 (yeast) [Source:HGNC Symbol;Acc:6763]
ENSG00000164112	transmembrane protein 155 [Source:HGNC Symbol;Acc:26418]
ENSG00000164237	carboxymethylenebutenolidase homolog (Pseudomonas) [Source:HGNC Symbol;Acc:25090]
ENSG00000164256	PR domain containing 9 [Source:HGNC Symbol;Acc:13994]
ENSG00000164294	glutathione peroxidase 8 (putative) [Source:HGNC Symbol;Acc:33100]
ENSG00000164334	family with sequence similarity 170, member A [Source:HGNC Symbol;Acc:27963]
ENSG00000164379	forkhead box Q1 [Source:HGNC Symbol;Acc:20951]
ENSG00000164385	chromosome 6 open reading frame 195 [Source:HGNC Symbol;Acc:21600]
ENSG00000164466	sideroflexin 1 [Source:HGNC Symbol;Acc:16085]
ENSG00000164556	family with sequence similarity 183, member B [Source:HGNC Symbol;Acc:34511]
ENSG00000164616	F-box and leucine-rich repeat protein 21 (gene/pseudogene) [Source:HGNC Symbol;Acc:13600]
ENSG00000164621	SMAD5 antisense RNA 1 (non-protein coding) [Source:HGNC Symbol;Acc:30586]
ENSG00000164651	Sp8 transcription factor [Source:HGNC Symbol;Acc:19196]
ENSG00000164690	sonic hedgehog [Source:HGNC Symbol;Acc:10848]
ENSG00000164729	solute carrier family 35, member G3 [Source:HGNC Symbol;Acc:26848]
ENSG00000164742	adenylate cyclase 1 (brain) [Source:HGNC Symbol;Acc:232]
ENSG00000164850	G protein-coupled estrogen receptor 1 [Source:HGNC Symbol;Acc:4485]
ENSG00000164893	solute carrier family 7 (anionic amino acid transporter), member 13 [Source:HGNC Symbol;Acc:23092]
ENSG00000164919	cytochrome c oxidase subunit VIc [Source:HGNC Symbol;Acc:2285]
ENSG00000165055	methyltransferase like 2B [Source:HGNC Symbol;Acc:18272]
ENSG00000165092	aldehyde dehydrogenase 1 family, member A1 [Source:HGNC Symbol;Acc:402]
ENSG00000165121
ENSG00000165264	NADH dehydrogenase (ubiquinone) 1 beta subcomplex, 6, 17kDa [Source:HGNC Symbol;Acc:7701]
ENSG00000165389	serine palmitoyltransferase, small subunit A [Source:HGNC Symbol;Acc:20361]
ENSG00000165509	melanoma antigen family C, 3 [Source:HGNC Symbol;Acc:23798]
ENSG00000165511	chromosome 10 open reading frame 25 [Source:HGNC Symbol;Acc:23509]
ENSG00000165512	zinc finger protein 22 (KOX 15) [Source:HGNC Symbol;Acc:13012]
ENSG00000165566	family with sequence similarity 123A [Source:HGNC Symbol;Acc:26360]
ENSG00000165583	synovial sarcoma, X breakpoint 5 [Source:HGNC Symbol;Acc:11339]
ENSG00000165584	synovial sarcoma, X breakpoint 3 [Source:HGNC Symbol;Acc:11337]
ENSG00000165799	ribonuclease, RNase A family, 7 [Source:HGNC Symbol;Acc:19278]
ENSG00000165841	cytochrome P450, family 2, subfamily C, polypeptide 19 [Source:HGNC Symbol;Acc:2621]
ENSG00000165948	interferon, alpha-inducible protein 27-like 1 [Source:HGNC Symbol;Acc:19754]
ENSG00000166012	TATA box binding protein (TBP)-associated factor, RNA polymerase I, D, 41kDa [Source:HGNC Symbol;Acc:28759]
ENSG00000166153	DEP domain containing 4 [Source:HGNC Symbol;Acc:22952]
ENSG00000166351	POTE ankyrin domain family, member D [Source:HGNC Symbol;Acc:23822]
ENSG00000166426	cellular retinoic acid binding protein 1 [Source:HGNC Symbol;Acc:2338]
ENSG00000166444	suppression of tumorigenicity 5 [Source:HGNC Symbol;Acc:11350]
ENSG00000166529	zinc finger and SCAN domain containing 21 [Source:HGNC Symbol;Acc:13104]
ENSG00000166619	bladder cancer associated protein [Source:HGNC Symbol;Acc:1055]
ENSG00000166743	acyl-CoA synthetase medium-chain family member 1 [Source:HGNC Symbol;Acc:18049]
ENSG00000166750	schlafen family member 5 [Source:HGNC Symbol;Acc:28286]
ENSG00000166787	serum amyloid A3 pseudogene [Source:HGNC Symbol;Acc:10515]
ENSG00000166788	serum amyloid A-like 1 [Source:HGNC Symbol;Acc:25158]
ENSG00000166800	lactate dehydrogenase A-like 6A [Source:HGNC Symbol;Acc:28335]
ENSG00000166840	glycine-N-acyltransferase-like 1 [Source:HGNC Symbol;Acc:30519]
ENSG00000166862	calcium channel, voltage-dependent, gamma subunit 2 [Source:HGNC Symbol;Acc:1406]
ENSG00000166884	olfactory receptor, family 4, subfamily D, member 6 [Source:HGNC Symbol;Acc:15175]
ENSG00000166900	syntaxin 3 [Source:HGNC Symbol;Acc:11438]
ENSG00000166902	mitochondrial ribosomal protein L16 [Source:HGNC Symbol;Acc:14476]
ENSG00000166959	membrane-spanning 4-domains, subfamily A, member 8B [Source:HGNC Symbol;Acc:13380]
ENSG00000166984	t-complex 10-like 2 (mouse) [Source:HGNC Symbol;Acc:21254]
ENSG00000166986	methionyl-tRNA synthetase [Source:HGNC Symbol;Acc:6898]
ENSG00000166987	methyl-CpG binding domain protein 6 [Source:HGNC Symbol;Acc:20445]
ENSG00000167046	HCG2018282; Novel protein (FLJ32154); Uncharacterized protein [Source:UniProtKB/TrEMBL;Acc:Q5JT57]
ENSG00000167100	sterile alpha motif domain containing 14 [Source:HGNC Symbol;Acc:27312]
ENSG00000167117	long intergenic non-protein coding RNA 483 [Source:HGNC Symbol;Acc:26080]
ENSG00000167159	chromosome 17 open reading frame 69 [Source:HGNC Symbol;Acc:26327]
ENSG00000167195	golgin A6 family, member C [Source:HGNC Symbol;Acc:32206]
ENSG00000167283	ATP synthase, H+ transporting, mitochondrial Fo complex, subunit G [Source:HGNC Symbol;Acc:14247]
ENSG00000167355
ENSG00000167359	olfactory receptor, family 51, subfamily I, member 1 [Source:HGNC Symbol;Acc:15200]
ENSG00000167363	fructosamine 3 kinase [Source:HGNC Symbol;Acc:24822]
ENSG00000167377	zinc finger protein 23 (KOX 16) [Source:HGNC Symbol;Acc:13023]
ENSG00000167468	glutathione peroxidase 4 [Source:HGNC Symbol;Acc:4556]
ENSG00000167553	tubulin, alpha 1c [Source:HGNC Symbol;Acc:20768]
ENSG00000167555	zinc finger protein 528 [Source:HGNC Symbol;Acc:29384]
ENSG00000167617	CDC42 effector protein (Rho GTPase binding) 5 [Source:HGNC Symbol;Acc:17408]
ENSG00000167634	NLR family, pyrin domain containing 7 [Source:HGNC Symbol;Acc:22947]
ENSG00000167635	zinc finger protein 146 [Source:HGNC Symbol;Acc:12931]
ENSG00000167641	protein phosphatase 1, regulatory (inhibitor) subunit 14A [Source:HGNC Symbol;Acc:14871]
ENSG00000167644	chromosome 19 open reading frame 33 [Source:HGNC Symbol;Acc:16668]
ENSG00000167701	glutamic-pyruvate transaminase (alanine aminotransferase) [Source:HGNC Symbol;Acc:4552]
ENSG00000167744	neurotrophin 4 [Source:HGNC Symbol;Acc:8024]
ENSG00000167912
ENSG00000167920	transmembrane protein 99 [Source:HGNC Symbol;Acc:28305]
ENSG00000167945	proline rich 25 [Source:HGNC Symbol;Acc:37230]
ENSG00000167968	deoxyribonuclease I-like 2 [Source:HGNC Symbol;Acc:2958]
ENSG00000167970	Uncharacterized protein [Source:UniProtKB/TrEMBL;Acc:H0Y5Z1]
ENSG00000168260	chromosome 14 open reading frame 183 [Source:HGNC Symbol;Acc:27285]
ENSG00000168333	chromosome 8 open reading frame 22 [Source:HGNC Symbol;Acc:31745]
ENSG00000168356	sodium channel, voltage-gated, type XI, alpha subunit [Source:HGNC Symbol;Acc:10583]
ENSG00000168367	Uncharacterized protein [Source:UniProtKB/TrEMBL;Acc:E7EM65]
ENSG00000168404	mixed lineage kinase domain-like [Source:HGNC Symbol;Acc:26617]
ENSG00000168405	cytidine monophospho-N-acetylneuraminic acid hydroxylase, pseudogene [Source:HGNC Symbol;Acc:2098]
ENSG00000168496	flap structure-specific endonuclease 1 [Source:HGNC Symbol;Acc:3650]
ENSG00000168497	serum deprivation response [Source:HGNC Symbol;Acc:10690]
ENSG00000168515	secretoglobin, family 1D, member 1 [Source:HGNC Symbol;Acc:18395]
ENSG00000168597	chromosome 17 open reading frame 65 [Source:HGNC Symbol;Acc:25442]
ENSG00000168614	neuroblastoma breakpoint family, member 9 [Source:HGNC Symbol;Acc:31991]
ENSG00000168630	chromosome 20 open reading frame 168 [Source:HGNC Symbol;Acc:16161]
ENSG00000168661	zinc finger protein 30 [Source:HGNC Symbol;Acc:13090]
ENSG00000168703	WAP four-disulfide core domain 12 [Source:HGNC Symbol;Acc:16115]
ENSG00000168746	chromosome 20 open reading frame 62 [Source:HGNC Symbol;Acc:16195]
ENSG00000168765	glutathione S-transferase mu 4 [Source:HGNC Symbol;Acc:4636]
ENSG00000168802	CTF8, chromosome transmission fidelity factor 8 homolog (S. cerevisiae) [Source:HGNC Symbol;Acc:24353]
ENSG00000168967	pro-melanin-concentrating hormone-like 1, pseudogene [Source:HGNC Symbol;Acc:9110]
ENSG00000168992
ENSG00000168995	sialic acid binding Ig-like lectin 7 [Source:HGNC Symbol;Acc:10876]
ENSG00000169057	methyl CpG binding protein 2 (Rett syndrome) [Source:HGNC Symbol;Acc:6990]
ENSG00000169059	variable charge, X-linked 3A [Source:HGNC Symbol;Acc:18159]
ENSG00000169116	prostate androgen-regulated mucin-like protein 1 [Source:HGNC Symbol;Acc:24536]
ENSG00000169126	armadillo repeat containing 4 [Source:HGNC Symbol;Acc:25583]
ENSG00000169136	activating transcription factor 5 [Source:HGNC Symbol;Acc:790]
ENSG00000169139	ubiquitin-conjugating enzyme E2 variant 2 [Source:HGNC Symbol;Acc:12495]
ENSG00000169174	proprotein convertase subtilisin/kexin type 9 [Source:HGNC Symbol;Acc:20001]
ENSG00000169193	coiled-coil domain containing 126 [Source:HGNC Symbol;Acc:22398]
ENSG00000169248	chemokine (C-X-C motif) ligand 11 [Source:HGNC Symbol;Acc:10638]
ENSG00000169385	ribonuclease, RNase A family, 2 (liver, eosinophil-derived neurotoxin) [Source:HGNC Symbol;Acc:10045]
ENSG00000169397	ribonuclease, RNase A family, 3 [Source:HGNC Symbol;Acc:10046]
ENSG00000169439	syndecan 2 [Source:HGNC Symbol;Acc:10659]
ENSG00000169469	small proline-rich protein 1B [Source:HGNC Symbol;Acc:11260]
ENSG00000169509	cysteine-rich C-terminal 1 [Source:HGNC Symbol;Acc:29875]
ENSG00000169548	zinc finger protein 280A [Source:HGNC Symbol;Acc:18597]
ENSG00000169554	zinc finger E-box binding homeobox 2 [Source:HGNC Symbol;Acc:14881]
ENSG00000169575	pre-B lymphocyte 1 [Source:HGNC Symbol;Acc:12709]
ENSG00000169621	aprataxin and PNKP like factor [Source:HGNC Symbol;Acc:28724]
ENSG00000169689	stimulated by retinoic acid 13 homolog (mouse) [Source:HGNC Symbol;Acc:11422]
ENSG00000169740	zinc finger protein 32 [Source:HGNC Symbol;Acc:13095]
ENSG00000169752	neuregulin 4 [Source:HGNC Symbol;Acc:29862]
ENSG00000169760	neuroligin 1 [Source:HGNC Symbol;Acc:14291]
ENSG00000169894	mucin 3A, cell surface associated [Source:HGNC Symbol;Acc:7513]
ENSG00000169900	PYD (pyrin domain) containing 1 [Source:HGNC Symbol;Acc:30261]
ENSG00000169905	torsin A interacting protein 2 [Source:HGNC Symbol;Acc:24055]
ENSG00000169976	splicing factor 3b, subunit 5, 10kDa [Source:HGNC Symbol;Acc:21083]
ENSG00000170044	zona pellucida-like domain containing 1 [Source:HGNC Symbol;Acc:27022]
ENSG00000170092
ENSG00000170100	zinc finger protein 778 [Source:HGNC Symbol;Acc:26479]
ENSG00000170122	forkhead box D4 [Source:HGNC Symbol;Acc:3805]
ENSG00000170153	ring finger protein 150 [Source:HGNC Symbol;Acc:23138]
ENSG00000170180	glycophorin A (MNS blood group) [Source:HGNC Symbol;Acc:4702]
ENSG00000170270	chromosome 14 open reading frame 142 [Source:HGNC Symbol;Acc:20356]
ENSG00000170279	chromosome 7 open reading frame 33 [Source:HGNC Symbol;Acc:21724]
ENSG00000170290	sarcolipin [Source:HGNC Symbol;Acc:11089]
ENSG00000170417	transmembrane protein 182 [Source:HGNC Symbol;Acc:26391]
ENSG00000170616	scratch homolog 1, zinc finger protein (Drosophila) [Source:HGNC Symbol;Acc:15950]
ENSG00000170647	transmembrane protein 133 [Source:HGNC Symbol;Acc:24033]
ENSG00000170748	RNA binding motif protein, X-linked-like 2 [Source:HGNC Symbol;Acc:17886]
ENSG00000170837	G protein-coupled receptor 27 [Source:HGNC Symbol;Acc:4482]
ENSG00000170846
ENSG00000170855	TP53 regulated inhibitor of apoptosis 1 [Source:HGNC Symbol;Acc:26937]
ENSG00000170866	leukocyte immunoglobulin-like receptor, subfamily A (without TM domain), member 3 [Source:HGNC Symbol;Acc:6604]
ENSG00000170889	ribosomal protein S9 [Source:HGNC Symbol;Acc:10442]
ENSG00000170906	NADH dehydrogenase (ubiquinone) 1 alpha subcomplex, 3, 9kDa [Source:HGNC Symbol;Acc:7686]
ENSG00000170919	TPT1 antisense RNA 1 (non-protein coding) [Source:HGNC Symbol;Acc:43686]
ENSG00000170983	long intergenic non-protein coding RNA 208 [Source:HGNC Symbol;Acc:15535]
ENSG00000171051	formyl peptide receptor 1 [Source:HGNC Symbol;Acc:3826]
ENSG00000171053	prostate and testis expressed 1 [Source:HGNC Symbol;Acc:24664]
ENSG00000171101	Uncharacterized protein; cDNA FLJ56974, moderately similar to Myeloid cell surface antigen CD33 [Source:UniProtKB/TrEMBL;Acc:B4DW22]
ENSG00000171195	mucin 7, secreted [Source:HGNC Symbol;Acc:7518]
ENSG00000171199	proline rich, lacrimal 1 [Source:HGNC Symbol;Acc:17279]
ENSG00000171201	submaxillary gland androgen regulated protein 3B [Source:HGNC Symbol;Acc:17326]
ENSG00000171202	transmembrane protein 126A [Source:HGNC Symbol;Acc:25382]
ENSG00000171291	zinc finger protein 439 [Source:HGNC Symbol;Acc:20873]
ENSG00000171295	zinc finger protein 440 [Source:HGNC Symbol;Acc:20874]
ENSG00000171402	X antigen family, member 3 [Source:HGNC Symbol;Acc:14618]
ENSG00000171405	X antigen family, member 5 [Source:HGNC Symbol;Acc:30930]
ENSG00000171425	zinc finger protein 581 [Source:HGNC Symbol;Acc:25017]
ENSG00000171443	zinc finger protein 524 [Source:HGNC Symbol;Acc:28322]
ENSG00000171444	mutated in colorectal cancers [Source:HGNC Symbol;Acc:6935]
ENSG00000171476	HOP homeobox [Source:HGNC Symbol;Acc:24961]
ENSG00000171478	sperm acrosome associated 5B [Source:HGNC Symbol;Acc:19142]
ENSG00000171611	pre T-cell antigen receptor alpha [Source:HGNC Symbol;Acc:21290]
ENSG00000171658
ENSG00000171671	SHANK2 antisense RNA 3 (non-protein coding) [Source:HGNC Symbol;Acc:25098]
ENSG00000171695	chromosome 20 open reading frame 201 [Source:HGNC Symbol;Acc:33718]
ENSG00000171703	transcription elongation factor A (SII), 2 [Source:HGNC Symbol;Acc:11614]
ENSG00000171827	zinc finger protein 570 [Source:HGNC Symbol;Acc:26416]
ENSG00000171862	phosphatase and tensin homolog [Source:HGNC Symbol;Acc:9588]
ENSG00000171889	MIR31 host gene (non-protein coding) [Source:HGNC Symbol;Acc:37187]
ENSG00000171928	family with sequence similarity 18, member B1 [Source:HGNC Symbol;Acc:20399]
ENSG00000171931	F-box and WD repeat domain containing 10 [Source:HGNC Symbol;Acc:1211]
ENSG00000171989	lactate dehydrogenase A-like 6B [Source:HGNC Symbol;Acc:21481]
ENSG00000172000	zinc finger protein 556 [Source:HGNC Symbol;Acc:25669]
ENSG00000172006	zinc finger protein 554 [Source:HGNC Symbol;Acc:26629]
ENSG00000172023	regenerating islet-derived 1 beta [Source:HGNC Symbol;Acc:9952]
ENSG00000172062	survival of motor neuron 1, telomeric [Source:HGNC Symbol;Acc:11117]
ENSG00000172150	olfactory receptor, family 1, subfamily A, member 2 [Source:HGNC Symbol;Acc:8180]
ENSG00000172155	late cornified envelope 1D [Source:HGNC Symbol;Acc:29465]
ENSG00000172156	chemokine (C-C motif) ligand 11 [Source:HGNC Symbol;Acc:10610]
ENSG00000172216	CCAAT/enhancer binding protein (C/EBP), beta [Source:HGNC Symbol;Acc:1834]
ENSG00000172322	C-type lectin domain family 12, member A [Source:HGNC Symbol;Acc:31713]
ENSG00000172366	family with sequence similarity 195, member A [Source:HGNC Symbol;Acc:14142]
ENSG00000172380	guanine nucleotide binding protein (G protein), gamma 12 [Source:HGNC Symbol;Acc:19663]
ENSG00000172410	insulin-like 5 [Source:HGNC Symbol;Acc:6088]
ENSG00000172428	myeloma overexpressed 2 [Source:HGNC Symbol;Acc:21314]
ENSG00000172458	interleukin 17D [Source:HGNC Symbol;Acc:5984]
ENSG00000172460	protease, serine, 30 homolog (mouse), pseudogene [Source:HGNC Symbol;Acc:28753]
ENSG00000172476	RAB40A, member RAS oncogene family [Source:HGNC Symbol;Acc:18283]
ENSG00000172508	carnosine synthase 1 [Source:HGNC Symbol;Acc:29268]
ENSG00000172551	mucin-like 1 [Source:HGNC Symbol;Acc:30588]
ENSG00000172650	ArfGAP with GTPase domain, ankyrin repeat and PH domain 5 [Source:HGNC Symbol;Acc:23467]
ENSG00000172689	membrane-spanning 4-domains, subfamily A, member 10 [Source:HGNC Symbol;Acc:13368]
ENSG00000172746
ENSG00000172765	transmembrane and coiled-coil domain family 1 [Source:HGNC Symbol;Acc:29116]
ENSG00000172809	ribosomal protein L38 [Source:HGNC Symbol;Acc:10349]
ENSG00000172824	carboxylesterase 4A [Source:HGNC Symbol;Acc:26741]
ENSG00000172828	carboxylesterase 3 [Source:HGNC Symbol;Acc:1865]
ENSG00000172888	zinc finger protein 621 [Source:HGNC Symbol;Acc:24787]
ENSG00000172890	NAD synthetase 1 [Source:HGNC Symbol;Acc:29832]
ENSG00000172912	cytochrome c oxidase subunit VIb polypeptide 1 (ubiquitous) pseudogene 3 [Source:HGNC Symbol;Acc:2283]
ENSG00000172927	myeloma overexpressed (in a subset of t(11;14) positive multiple myelomas) [Source:HGNC Symbol;Acc:7563]
ENSG00000172955	alcohol dehydrogenase 6 (class V) [Source:HGNC Symbol;Acc:255]
ENSG00000172965
ENSG00000172974
ENSG00000173077	deleted in esophageal cancer 1 [Source:HGNC Symbol;Acc:23658]
ENSG00000173080	relaxin/insulin-like family peptide receptor 4 [Source:HGNC Symbol;Acc:14666]
ENSG00000173141	mitochondrial ribosomal protein 63 [Source:HGNC Symbol;Acc:14514]
ENSG00000173209	AHA1, activator of heat shock 90kDa protein ATPase homolog 2 (yeast) [Source:HGNC Symbol;Acc:20437]
ENSG00000173302	G protein-coupled receptor 148 [Source:HGNC Symbol;Acc:23623]
ENSG00000173349	SFT2 domain containing 3 [Source:HGNC Symbol;Acc:28767]
ENSG00000173421	coiled-coil domain containing 36 [Source:HGNC Symbol;Acc:27945]
ENSG00000173431	ribonuclease, RNase A family, 8 [Source:HGNC Symbol;Acc:19277]
ENSG00000173467	anterior gradient 3 homolog (Xenopus laevis) [Source:HGNC Symbol;Acc:24167]
ENSG00000173559	nucleic acid binding protein 1 [Source:HGNC Symbol;Acc:26232]
ENSG00000173638	solute carrier family 19 (folate transporter), member 1 [Source:HGNC Symbol;Acc:10937]
ENSG00000173699	spermatogenesis associated 3 [Source:HGNC Symbol;Acc:17884]
ENSG00000173727
ENSG00000173762	CD7 molecule [Source:HGNC Symbol;Acc:1695]
ENSG00000173811	CCDC13 antisense RNA 1 (non-protein coding) [Source:HGNC Symbol;Acc:41142]
ENSG00000173818	endonuclease V [Source:HGNC Symbol;Acc:26640]
ENSG00000173862	HCG1643653; Uncharacterized protein [Source:UniProtKB/TrEMBL;Acc:G5E942]
ENSG00000173875	zinc finger protein 791 [Source:HGNC Symbol;Acc:26895]
ENSG00000173890	G protein-coupled receptor 160 [Source:HGNC Symbol;Acc:23693]
ENSG00000173947	chromosome 1 open reading frame 88 [Source:HGNC Symbol;Acc:27009]
ENSG00000173954	SNRPN upstream reading frame-like [Source:HGNC Symbol;Acc:29543]
ENSG00000173966
ENSG00000174021	guanine nucleotide binding protein (G protein), gamma 5 [Source:HGNC Symbol;Acc:4408]
ENSG00000174136	RGM domain family, member B [Source:HGNC Symbol;Acc:26896]
ENSG00000174156	glutathione S-transferase alpha 3 [Source:HGNC Symbol;Acc:4628]
ENSG00000174171
ENSG00000174173	RNA (guanine-9-) methyltransferase domain containing 1 [Source:HGNC Symbol;Acc:26022]
ENSG00000174225	ADP-ribosylation factor-like 13A [Source:HGNC Symbol;Acc:31709]
ENSG00000174255	zinc finger protein 80 [Source:HGNC Symbol;Acc:13155]
ENSG00000174276	zinc finger, HIT-type containing 2 [Source:HGNC Symbol;Acc:1177]
ENSG00000174307	pleckstrin homology-like domain, family A, member 3 [Source:HGNC Symbol;Acc:8934]
ENSG00000174325	disrupted in renal carcinoma 1 [Source:HGNC Symbol;Acc:15760]
ENSG00000174370	chromosome 11 open reading frame 45 [Source:HGNC Symbol;Acc:28584]
ENSG00000174403	C20orf166 antisense RNA 1 (non-protein coding) [Source:HGNC Symbol;Acc:26393]
ENSG00000174456	chromosome 12 open reading frame 76 [Source:HGNC Symbol;Acc:33790]
ENSG00000174469	contactin associated protein-like 2 [Source:HGNC Symbol;Acc:13830]
ENSG00000174501	ankyrin repeat domain 36C [Source:HGNC Symbol;Acc:32946]
ENSG00000174521	tetratricopeptide repeat domain 9B [Source:HGNC Symbol;Acc:26395]
ENSG00000174599	translocation associated membrane protein 1-like 1 [Source:HGNC Symbol;Acc:28371]
ENSG00000174652	zinc finger protein 266 [Source:HGNC Symbol;Acc:13059]
ENSG00000174677	vomeronasal 1 receptor 6 pseudogene [Source:HGNC Symbol;Acc:13712]
ENSG00000174680	GRIK1 antisense RNA 1 (non-protein coding) [Source:HGNC Symbol;Acc:16458]
ENSG00000174695	transmembrane protein 167A [Source:HGNC Symbol;Acc:28330]
ENSG00000174715
ENSG00000174775	v-Ha-ras Harvey rat sarcoma viral oncogene homolog [Source:HGNC Symbol;Acc:5173]
ENSG00000174899	chromosome 3 open reading frame 55 [Source:HGNC Symbol;Acc:25146]
ENSG00000175029	C-terminal binding protein 2 [Source:HGNC Symbol;Acc:2495]
ENSG00000175061	C17orf76 antisense RNA 1 (non-protein coding) [Source:HGNC Symbol;Acc:28619]
ENSG00000175110	mitochondrial ribosomal protein S22 [Source:HGNC Symbol;Acc:14508]
ENSG00000175147	chromosome 1 open reading frame 126 [Source:HGNC Symbol;Acc:26301]
ENSG00000175155	yippee-like 2 (Drosophila) [Source:HGNC Symbol;Acc:18326]
ENSG00000175161	cell adhesion molecule 2 [Source:HGNC Symbol;Acc:29849]
ENSG00000175202	HIG1 hypoxia inducible domain family, member 2B [Source:HGNC Symbol;Acc:26984]
ENSG00000175262	chromosome 1 open reading frame 127 [Source:HGNC Symbol;Acc:26730]
ENSG00000175497	dipeptidyl-peptidase 10 (non-functional) [Source:HGNC Symbol;Acc:20823]
ENSG00000175604
ENSG00000175611	long intergenic non-protein coding RNA 476 [Source:HGNC Symbol;Acc:27858]
ENSG00000175646	protamine 1 [Source:HGNC Symbol;Acc:9447]
ENSG00000175728	chromosome 11 open reading frame 44 [Source:HGNC Symbol;Acc:26805]
ENSG00000175741	RWD domain containing 4 pseudogene 2 [Source:HGNC Symbol;Acc:23754]
ENSG00000175746	chromosome 15 open reading frame 54 [Source:HGNC Symbol;Acc:33797]
ENSG00000175773	Uncharacterized protein [Source:UniProtKB/TrEMBL;Acc:E9PPS3]
ENSG00000175779	chromosome 15 open reading frame 53 [Source:HGNC Symbol;Acc:33796]
ENSG00000175806	methionine sulfoxide reductase A [Source:HGNC Symbol;Acc:7377]
ENSG00000175809	zinc finger protein 645 [Source:HGNC Symbol;Acc:26371]
ENSG00000175868	calcitonin-related polypeptide beta [Source:HGNC Symbol;Acc:1438]
ENSG00000175886
ENSG00000175892	Uncharacterized protein; cDNA FLJ34815 fis, clone NT2NE2007786 [Source:UniProtKB/TrEMBL;Acc:Q8NAT4]
ENSG00000175894	thrombospondin-type laminin G domain and EAR repeats [Source:HGNC Symbol;Acc:1268]
ENSG00000175967
ENSG00000176024	zinc finger protein 613 [Source:HGNC Symbol;Acc:25827]
ENSG00000176075	long intergenic non-protein coding RNA 302 [Source:HGNC Symbol;Acc:31825]
ENSG00000176124	deleted in lymphocytic leukemia 1 (non-protein coding) [Source:HGNC Symbol;Acc:13747]
ENSG00000176177	ENTH domain containing 1 [Source:HGNC Symbol;Acc:26352]
ENSG00000176204	leucine rich repeat transmembrane neuronal 4 [Source:HGNC Symbol;Acc:19411]
ENSG00000176236	chromosome 10 open reading frame 111 [Source:HGNC Symbol;Acc:28582]
ENSG00000176244	acyl-CoA binding domain containing 7 [Source:HGNC Symbol;Acc:17715]
ENSG00000176289	iduronate 2-sulfatase pseudogene 1 [Source:HGNC Symbol;Acc:5390]
ENSG00000176320
ENSG00000176349	Uncharacterized protein [Source:UniProtKB/TrEMBL;Acc:E9PF64]
ENSG00000176354
ENSG00000176381	proline rich 18 [Source:HGNC Symbol;Acc:28574]
ENSG00000176476	coiled-coil domain containing 101 [Source:HGNC Symbol;Acc:25156]
ENSG00000176515	Uncharacterized protein; cDNA FLJ34594 fis, clone KIDNE2009109 [Source:UniProtKB/TrEMBL;Acc:Q8NAX6]
ENSG00000176566	DDB1 and CUL4 associated factor 4-like 2 [Source:HGNC Symbol;Acc:26657]
ENSG00000176593	HCG1811579; Uncharacterized protein [Source:UniProtKB/TrEMBL;Acc:G5E958]
ENSG00000176595	kelch repeat and BTB (POZ) domain containing 11 [Source:HGNC Symbol;Acc:29104]
ENSG00000176605	chromosome 14 open reading frame 177 [Source:HGNC Symbol;Acc:26375]
ENSG00000176641	ring finger protein 152 [Source:HGNC Symbol;Acc:26811]
ENSG00000176659	chromosome 20 open reading frame 197 [Source:HGNC Symbol;Acc:26601]
ENSG00000176714	coiled-coil domain containing 121 [Source:HGNC Symbol;Acc:25833]
ENSG00000176720	BCL2-related ovarian killer [Source:HGNC Symbol;Acc:1087]
ENSG00000176742	olfactory receptor, family 51, subfamily V, member 1 [Source:HGNC Symbol;Acc:19597]
ENSG00000176753	chromosome 15 open reading frame 56 [Source:HGNC Symbol;Acc:33868]
ENSG00000176754	long intergenic non-protein coding RNA 303 [Source:HGNC Symbol;Acc:26865]
ENSG00000176788	brain abundant, membrane attached signal protein 1 [Source:HGNC Symbol;Acc:957]
ENSG00000176824
ENSG00000176834	V-set and immunoglobulin domain containing 10 [Source:HGNC Symbol;Acc:26078]
ENSG00000176840	MIR7-3 host gene (non-protein coding) [Source:HGNC Symbol;Acc:30049]
ENSG00000176868
ENSG00000176882
ENSG00000176887	SRY (sex determining region Y)-box 11 [Source:HGNC Symbol;Acc:11191]
ENSG00000176912	chromosome 18 open reading frame 56 [Source:HGNC Symbol;Acc:29553]
ENSG00000176920	fucosyltransferase 2 (secretor status included) [Source:HGNC Symbol;Acc:4013]
ENSG00000176933	transducer of ERBB2, 2 pseudogene 1 [Source:HGNC Symbol;Acc:13986]
ENSG00000176936
ENSG00000176951	olfactory receptor, family 51, subfamily N, member 1 pseudogene [Source:HGNC Symbol;Acc:14757]
ENSG00000176979	tripartite motif containing 60 [Source:HGNC Symbol;Acc:21162]
ENSG00000176984	Uncharacterized protein [Source:UniProtKB/TrEMBL;Acc:E7EMW9]
ENSG00000177096	family with sequence similarity 109, member B [Source:HGNC Symbol;Acc:27161]
ENSG00000177106	EPS8-like 2 [Source:HGNC Symbol;Acc:21296]
ENSG00000177112	MRVI1 antisense RNA 1 (non-protein coding) [Source:HGNC Symbol;Acc:43434]
ENSG00000177133
ENSG00000177138	family with sequence similarity 9, member B [Source:HGNC Symbol;Acc:18404]
ENSG00000177189	ribosomal protein S6 kinase, 90kDa, polypeptide 3 [Source:HGNC Symbol;Acc:10432]
ENSG00000177202	sperm acrosome associated 4 [Source:HGNC Symbol;Acc:16441]
ENSG00000177234	chromosome 10 open reading frame 85 [Source:HGNC Symbol;Acc:31365]
ENSG00000177239	mannosidase, alpha, class 1B, member 1 [Source:HGNC Symbol;Acc:6823]
ENSG00000177291	gap junction protein, delta 4, 40.1kDa [Source:HGNC Symbol;Acc:23296]
ENSG00000177300	claudin 22 [Source:HGNC Symbol;Acc:2044]
ENSG00000177337
ENSG00000177338	long intergenic non-protein coding RNA 469 [Source:HGNC Symbol;Acc:26863]
ENSG00000177340
ENSG00000177350	ribosomal protein L13a pseudogene 3 [Source:HGNC Symbol;Acc:23539]
ENSG00000177369
ENSG00000177406
ENSG00000177410	ZNFX1 antisense RNA 1 (non-protein coding) [Source:HGNC Symbol;Acc:33101]
ENSG00000177414	ubiquitin-conjugating enzyme E2U (putative) [Source:HGNC Symbol;Acc:28559]
ENSG00000177425	PRKC, apoptosis, WT1, regulator [Source:HGNC Symbol;Acc:8614]
ENSG00000177494	zinc finger, BED-type containing 2 [Source:HGNC Symbol;Acc:20710]
ENSG00000177519	reprimo, TP53 dependent G2 arrest mediator candidate [Source:HGNC Symbol;Acc:24201]
ENSG00000177553
ENSG00000177596	Uncharacterized protein [Source:UniProtKB/TrEMBL;Acc:E7EXB8]
ENSG00000177627	chromosome 12 open reading frame 54 [Source:HGNC Symbol;Acc:28553]
ENSG00000177640	cancer susceptibility candidate 2 (non-protein coding) [Source:HGNC Symbol;Acc:22933]
ENSG00000177669	membrane bound O-acyltransferase domain containing 4 [Source:HGNC Symbol;Acc:32311]
ENSG00000177688	SMT3 suppressor of mif two 3 homolog 4 (S. cerevisiae) [Source:HGNC Symbol;Acc:21181]
ENSG00000177689	melanoma antigen family B, 10 [Source:HGNC Symbol;Acc:25377]
ENSG00000177699
ENSG00000177700	polymerase (RNA) II (DNA directed) polypeptide L, 7.6kDa [Source:HGNC Symbol;Acc:9199]
ENSG00000177710	solute carrier family 35, member G5 [Source:HGNC Symbol;Acc:15546]
ENSG00000177788
ENSG00000177800	transmembrane protein 78 [Source:HGNC Symbol;Acc:32307]
ENSG00000177820
ENSG00000177822
ENSG00000177842	zinc finger protein 620 [Source:HGNC Symbol;Acc:28742]
ENSG00000177853	zinc finger protein 518A [Source:HGNC Symbol;Acc:29009]
ENSG00000177873	zinc finger protein 619 [Source:HGNC Symbol;Acc:26910]
ENSG00000177910	family with sequence similarity 75, member C2 [Source:HGNC Symbol;Acc:24508]
ENSG00000177932	zinc finger protein 354C [Source:HGNC Symbol;Acc:16736]
ENSG00000177946	CENPB DNA-binding domains containing 1 [Source:HGNC Symbol;Acc:28272]
ENSG00000177989	outer dense fiber of sperm tails 3B [Source:HGNC Symbol;Acc:34388]
ENSG00000177990	dpy-19-like 2 (C. elegans) [Source:HGNC Symbol;Acc:19414]
ENSG00000177993	ZNRF3 antisense RNA 1 (non-protein coding) [Source:HGNC Symbol;Acc:41927]
ENSG00000178015	G protein-coupled receptor 150 [Source:HGNC Symbol;Acc:23628]
ENSG00000178021	TSPY-like 6 [Source:HGNC Symbol;Acc:14521]
ENSG00000178093	testis-specific serine kinase 6 [Source:HGNC Symbol;Acc:30410]
ENSG00000178107
ENSG00000178172	serine peptidase inhibitor, Kazal type 6 [Source:HGNC Symbol;Acc:29486]
ENSG00000178193
ENSG00000178222	ring finger protein 212 [Source:HGNC Symbol;Acc:27729]
ENSG00000178243	chromosome 9 open reading frame 62 [Source:HGNC Symbol;Acc:28581]
ENSG00000178257	protamine 3 [Source:HGNC Symbol;Acc:13732]
ENSG00000178338	zinc finger protein 354B [Source:HGNC Symbol;Acc:17197]
ENSG00000178342	potassium voltage-gated channel, subfamily G, member 2 [Source:HGNC Symbol;Acc:6249]
ENSG00000178395	chromosome 1 open reading frame 65 [Source:HGNC Symbol;Acc:26654]
ENSG00000178412	Uncharacterized protein [Source:UniProtKB/TrEMBL;Acc:E7ER84]
ENSG00000178430
ENSG00000178457	long intergenic non-protein coding RNA 314 [Source:HGNC Symbol;Acc:16622]
ENSG00000178550
ENSG00000178636	Uncharacterized protein [Source:UniProtKB/TrEMBL;Acc:E7EQP2]
ENSG00000178642
ENSG00000178685	poly (ADP-ribose) polymerase family, member 10 [Source:HGNC Symbol;Acc:25895]
ENSG00000178690	chromosome 18 open reading frame 26 [Source:HGNC Symbol;Acc:26808]
ENSG00000178700	dihydrofolate reductase-like 1 [Source:HGNC Symbol;Acc:27309]
ENSG00000178722	chromosome 5 open reading frame 64 [Source:HGNC Symbol;Acc:26744]
ENSG00000178732	glycoprotein V (platelet) [Source:HGNC Symbol;Acc:4443]
ENSG00000178734	uncharacterized protein LOC729420 [Source:RefSeq peptide;Acc:NP_001244924]
ENSG00000178772	carboxypeptidase N, polypeptide 2 [Source:HGNC Symbol;Acc:2313]
ENSG00000178803	chromosome 22 open reading frame 45 [Source:HGNC Symbol;Acc:37122]
ENSG00000178863
ENSG00000178917	zinc finger protein 852 [Source:HGNC Symbol;Acc:27713]
ENSG00000178928	tetra-peptide repeat homeobox 1 [Source:HGNC Symbol;Acc:32174]
ENSG00000178932	Uncharacterized protein; cDNA FLJ40144 fis, clone TESTI2013012 [Source:UniProtKB/TrEMBL;Acc:Q8N811]
ENSG00000178947	long intergenic non-protein coding RNA 86 [Source:HGNC Symbol;Acc:34499]
ENSG00000178972
ENSG00000178977	long intergenic non-protein coding RNA 324 [Source:HGNC Symbol;Acc:26628]
ENSG00000178988	Morf4 family associated protein 1-like 1 [Source:HGNC Symbol;Acc:28796]
ENSG00000179028
ENSG00000179038
ENSG00000179061
ENSG00000179066	Uncharacterized protein [Source:UniProtKB/TrEMBL;Acc:Q86VG9]
ENSG00000179082	chromosome 9 open reading frame 106 [Source:HGNC Symbol;Acc:31370]
ENSG00000179088	chromosome 12 open reading frame 42 [Source:HGNC Symbol;Acc:24729]
ENSG00000179101
ENSG00000179136
ENSG00000179141	MTUS2 antisense RNA 1 (non-protein coding) [Source:HGNC Symbol;Acc:40924]
ENSG00000179152	chromosome 3 open reading frame 23 [Source:HGNC Symbol;Acc:25241]
ENSG00000179165	peroxisomal, testis specific 1 [Source:HGNC Symbol;Acc:18312]
ENSG00000179172	heterogeneous nuclear ribonucleoprotein C-like 1 [Source:HGNC Symbol;Acc:29295]
ENSG00000179219	long intergenic non-protein coding RNA 311 [Source:HGNC Symbol;Acc:28312]
ENSG00000179253	Novel protein (FLJ40547); Uncharacterized protein [Source:UniProtKB/TrEMBL;Acc:Q5VZ43]
ENSG00000179300	zinc finger, CCHC domain containing 5 [Source:HGNC Symbol;Acc:22997]
ENSG00000179362	high mobility group nucleosomal binding domain 2 pseudogene 46 [Source:HGNC Symbol;Acc:26817]
ENSG00000179363	transmembrane protein 31 [Source:HGNC Symbol;Acc:28601]
ENSG00000179399	glypican 5 [Source:HGNC Symbol;Acc:4453]
ENSG00000179428
ENSG00000179447
ENSG00000179452
ENSG00000179523
ENSG00000179577
ENSG00000179588	zinc finger protein, multitype 1 [Source:HGNC Symbol;Acc:19762]
ENSG00000179627	zinc finger and BTB domain containing 42 [Source:HGNC Symbol;Acc:32550]
ENSG00000179636	tubulin polymerization-promoting protein family member 2 [Source:HGNC Symbol;Acc:19293]
ENSG00000179673	reprimo-like [Source:HGNC Symbol;Acc:32422]
ENSG00000179676	long intergenic non-protein coding RNA 305 [Source:HGNC Symbol;Acc:28597]
ENSG00000179743
ENSG00000179817	MAS-related GPR, member X4 [Source:HGNC Symbol;Acc:17617]
ENSG00000179820	myeloid-associated differentiation marker [Source:HGNC Symbol;Acc:7544]
ENSG00000179840	chromosome 1 open reading frame 200 [Source:HGNC Symbol;Acc:32346]
ENSG00000179859
ENSG00000179862	Cbp/p300-interacting transactivator, with Glu/Asp-rich carboxy-terminal domain, 4 [Source:HGNC Symbol;Acc:18696]
ENSG00000179873	NLR family, pyrin domain containing 11 [Source:HGNC Symbol;Acc:22945]
ENSG00000179914	intelectin 1 (galactofuranose binding) [Source:HGNC Symbol;Acc:18259]
ENSG00000179933	chromosome 14 open reading frame 119 [Source:HGNC Symbol;Acc:20270]
ENSG00000179935
ENSG00000179979	cysteine-rich PAK1 inhibitor [Source:HGNC Symbol;Acc:26619]
ENSG00000180015
ENSG00000180044	chromosome 3 open reading frame 80 [Source:HGNC Symbol;Acc:40048]
ENSG00000180105
ENSG00000180139
ENSG00000180205	WAP four-disulfide core domain 9 [Source:HGNC Symbol;Acc:20380]
ENSG00000180233	zinc and ring finger 2 [Source:HGNC Symbol;Acc:22316]
ENSG00000180259	prion protein (testis specific) [Source:HGNC Symbol;Acc:18046]
ENSG00000180264	G protein-coupled receptor 144 [Source:HGNC Symbol;Acc:18651]
ENSG00000180279	HCG2008078; MGC45922 protein; Uncharacterized protein [Source:UniProtKB/TrEMBL;Acc:Q8N4W5]
ENSG00000180305	WAP four-disulfide core domain 10A [Source:HGNC Symbol;Acc:16139]
ENSG00000180344
ENSG00000180389	ATP synthase, H+ transporting, mitochondrial F1 complex, epsilon subunit pseudogene 2 [Source:HGNC Symbol;Acc:34026]
ENSG00000180438	tetra-peptide repeat homeobox-like [Source:HGNC Symbol;Acc:32178]
ENSG00000180539	chromosome 9 open reading frame 139 [Source:HGNC Symbol;Acc:31426]
ENSG00000180543	TSPY-like 5 [Source:HGNC Symbol;Acc:29367]
ENSG00000180610	zinc finger and BTB domain containing 12B, pseudogene [Source:HGNC Symbol;Acc:37702]
ENSG00000180672
ENSG00000180697	chromosome 3 open reading frame 22 [Source:HGNC Symbol;Acc:28534]
ENSG00000180712
ENSG00000180714	olfactory receptor, family 5, subfamily AZ, member 1 pseudogene [Source:HGNC Symbol;Acc:15262]
ENSG00000180725
ENSG00000180764	PIP5K1A and PSMD4-like, pseudogene [Source:HGNC Symbol;Acc:23733]
ENSG00000180769	WDFY3 antisense RNA 2 (non-protein coding) [Source:HGNC Symbol;Acc:21603]
ENSG00000180771	serine/arginine-rich splicing factor 8 [Source:HGNC Symbol;Acc:16988]
ENSG00000180787	zinc finger protein 3 homolog (mouse) [Source:HGNC Symbol;Acc:12861]
ENSG00000180803
ENSG00000180812
ENSG00000180822	proteasome (prosome, macropain) assembly chaperone 4 [Source:HGNC Symbol;Acc:21108]
ENSG00000180828	basic helix-loop-helix family, member e22 [Source:HGNC Symbol;Acc:11963]
ENSG00000180834	MAP6 domain containing 1 [Source:HGNC Symbol;Acc:25753]
ENSG00000180855	zinc finger protein 443 [Source:HGNC Symbol;Acc:20878]
ENSG00000180861	chromosome 12 open reading frame 36 [Source:HGNC Symbol;Acc:26598]
ENSG00000180867	protein disulfide isomerase family A, member 3 pseudogene [Source:HGNC Symbol;Acc:4607]
ENSG00000180881	calcyphosine 2 [Source:HGNC Symbol;Acc:16471]
ENSG00000180884	zinc finger protein 792 [Source:HGNC Symbol;Acc:24751]
ENSG00000180909	Seven transmembrane helix receptor; Uncharacterized protein [Source:UniProtKB/TrEMBL;Acc:Q8NGM6]
ENSG00000180919	olfactory receptor, family 56, subfamily B, member 4 [Source:HGNC Symbol;Acc:15248]
ENSG00000180953	suppressor of tumorigenicity 20 [Source:HGNC Symbol;Acc:33520]
ENSG00000180964	transcription elongation factor A (SII)-like 8 [Source:HGNC Symbol;Acc:28683]
ENSG00000181007	zinc finger protein 82 homolog (mouse) [Source:HGNC Symbol;Acc:28682]
ENSG00000181097
ENSG00000181123
ENSG00000181135	zinc finger protein 707 [Source:HGNC Symbol;Acc:27815]
ENSG00000181171	FER1L6 antisense RNA 1 (non-protein coding) [Source:HGNC Symbol;Acc:26652]
ENSG00000181211	HECW1 intronic transcript 1 (non-protein coding) [Source:HGNC Symbol;Acc:41465]
ENSG00000181274	frequently rearranged in advanced T-cell lymphomas 2 [Source:HGNC Symbol;Acc:16048]
ENSG00000181315	zinc finger protein 322 [Source:HGNC Symbol;Acc:23640]
ENSG00000181359	heat shock protein 90kDa alpha (cytosolic), class A member 6, pseudogene [Source:HGNC Symbol;Acc:32536]
ENSG00000181381	DEAD (Asp-Glu-Ala-Asp) box polypeptide 60-like [Source:HGNC Symbol;Acc:26429]
ENSG00000181467	RAP2B, member of RAS oncogene family [Source:HGNC Symbol;Acc:9862]
ENSG00000181495
ENSG00000181499	olfactory receptor, family 6, subfamily T, member 1 [Source:HGNC Symbol;Acc:14848]
ENSG00000181577	chromosome 6 open reading frame 223 [Source:HGNC Symbol;Acc:28692]
ENSG00000181617	follicular dendritic cell secreted protein [Source:HGNC Symbol;Acc:19215]
ENSG00000181638	Zinc finger protein 41 homolog [Source:UniProtKB/Swiss-Prot;Acc:Q8N8Y5]
ENSG00000181649	pleckstrin homology-like domain, family A, member 2 [Source:HGNC Symbol;Acc:12385]
ENSG00000181656	G protein-coupled receptor 88 [Source:HGNC Symbol;Acc:4539]
ENSG00000181722	zinc finger and BTB domain containing 20 [Source:HGNC Symbol;Acc:13503]
ENSG00000181791
ENSG00000181798	long intergenic non-protein coding RNA 471 [Source:HGNC Symbol;Acc:28668]
ENSG00000181800	chromosome 10 open reading frame 31 [Source:HGNC Symbol;Acc:23515]
ENSG00000181819	potassium channel tetramerisation domain containing 9 pseudogene 2 [Source:HGNC Symbol;Acc:29274]
ENSG00000181877	Uncharacterized protein [Source:UniProtKB/TrEMBL;Acc:E7EUI4]
ENSG00000181894	zinc finger protein 329 [Source:HGNC Symbol;Acc:14209]
ENSG00000181908	HCG1652096, isoform CRA_a; Uncharacterized protein; cDNA FLJ37045 fis, clone BRACE2012185 [Source:UniProtKB/TrEMBL;Acc:Q8N9J4]
ENSG00000181961	olfactory receptor, family 4, subfamily A, member 16 [Source:HGNC Symbol;Acc:15153]
ENSG00000181995	long intergenic non-protein coding RNA 301 [Source:HGNC Symbol;Acc:28603]
ENSG00000182035	adipogenin [Source:HGNC Symbol;Acc:28606]
ENSG00000182057
ENSG00000182070	olfactory receptor, family 52, subfamily A, member 1 [Source:HGNC Symbol;Acc:8318]
ENSG00000182093	tryptophan rich basic protein [Source:HGNC Symbol;Acc:12790]
ENSG00000182103	family with sequence similarity 181, member B [Source:HGNC Symbol;Acc:28512]
ENSG00000182109
ENSG00000182162	purinergic receptor P2Y, G-protein coupled, 8 [Source:HGNC Symbol;Acc:15524]
ENSG00000182165	TP53 target 1 (non-protein coding) [Source:HGNC Symbol;Acc:17026]
ENSG00000182217	histone cluster 2, H4b [Source:HGNC Symbol;Acc:29607]
ENSG00000182257	chromosome 22 open reading frame 26 [Source:HGNC Symbol;Acc:25606]
ENSG00000182310	long intergenic non-protein coding RNA 85 [Source:HGNC Symbol;Acc:27113]
ENSG00000182318	zinc finger and SCAN domain containing 22 [Source:HGNC Symbol;Acc:4929]
ENSG00000182326	complement component 1, s subcomponent [Source:HGNC Symbol;Acc:1247]
ENSG00000182330	PRAME family member 8 [Source:HGNC Symbol;Acc:24074]
ENSG00000182346	D-amino acid oxidase activator [Source:HGNC Symbol;Acc:21191]
ENSG00000182352	chromosome 17 open reading frame 77 [Source:HGNC Symbol;Acc:26480]
ENSG00000182376
ENSG00000182379	neurexophilin 4 [Source:HGNC Symbol;Acc:8078]
ENSG00000182404
ENSG00000182518	family with sequence similarity 104, member B [Source:HGNC Symbol;Acc:25085]
ENSG00000182534	matrix-remodelling associated 7 [Source:HGNC Symbol;Acc:7541]
ENSG00000182583	variable charge, X-linked [Source:HGNC Symbol;Acc:12667]
ENSG00000182631	relaxin/insulin-like family peptide receptor 3 [Source:HGNC Symbol;Acc:24883]
ENSG00000182648
ENSG00000182700	IgA-inducing protein homolog (Bos taurus) [Source:HGNC Symbol;Acc:33847]
ENSG00000182798	melanoma antigen family B, 17 [Source:HGNC Symbol;Acc:17418]
ENSG00000182814	FUN14 domain containing 2 pseudogene 2 [Source:HGNC Symbol;Acc:17247]
ENSG00000182816	keratin associated protein 13-2 [Source:HGNC Symbol;Acc:18923]
ENSG00000182841	ribosomal RNA processing 7 homolog B (S. cerevisiae) [Source:HGNC Symbol;Acc:30454]
ENSG00000182873
ENSG00000182880	olfactory receptor, family 1, subfamily D, member 5 [Source:HGNC Symbol;Acc:8186]
ENSG00000182912	chromosome 21 open reading frame 90 [Source:HGNC Symbol;Acc:16428]
ENSG00000182916	transcription elongation factor A (SII)-like 7 [Source:HGNC Symbol;Acc:28336]
ENSG00000182952	high mobility group nucleosomal binding domain 4 [Source:HGNC Symbol;Acc:4989]
ENSG00000182993	chromosome 12 open reading frame 60 [Source:HGNC Symbol;Acc:28726]
ENSG00000183036	Purkinje cell protein 4 [Source:HGNC Symbol;Acc:8742]
ENSG00000183055
ENSG00000183090	FRAS1 related extracellular matrix 3 [Source:HGNC Symbol;Acc:25172]
ENSG00000183103	LY6/PLAUR domain containing 4 [Source:HGNC Symbol;Acc:28659]
ENSG00000183114	family with sequence similarity 43, member B [Source:HGNC Symbol;Acc:31791]
ENSG00000183154	Uncharacterized protein [Source:UniProtKB/TrEMBL;Acc:B7WP66]
ENSG00000183161	Fanconi anemia, complementation group F [Source:HGNC Symbol;Acc:3587]
ENSG00000183171
ENSG00000183242	WT1 antisense RNA (non-protein coding) [Source:HGNC Symbol;Acc:18135]
ENSG00000183251	olfactory receptor, family 51, subfamily B, member 4 [Source:HGNC Symbol;Acc:14708]
ENSG00000183260	abhydrolase domain containing 16B [Source:HGNC Symbol;Acc:16128]
ENSG00000183281	plasminogen-like B1 [Source:HGNC Symbol;Acc:9072]
ENSG00000183292	Uncharacterized protein [Source:UniProtKB/TrEMBL;Acc:B9A019]
ENSG00000183298
ENSG00000183304	family with sequence similarity 9, member A [Source:HGNC Symbol;Acc:18403]
ENSG00000183308
ENSG00000183309	zinc finger protein 623 [Source:HGNC Symbol;Acc:29084]
ENSG00000183318	speedy homolog E4 (Xenopus laevis) [Source:HGNC Symbol;Acc:35463]
ENSG00000183340	jerky homolog-like (mouse) [Source:HGNC Symbol;Acc:6200]
ENSG00000183354	KIAA2026 [Source:HGNC Symbol;Acc:23378]
ENSG00000183461	X antigen family, member 1C [Source:HGNC Symbol;Acc:30679]
ENSG00000183470
ENSG00000183474	general transcription factor IIH, polypeptide 2C [Source:HGNC Symbol;Acc:31394]
ENSG00000183476	SH2 domain containing 7 [Source:HGNC Symbol;Acc:34549]
ENSG00000183486	myxovirus (influenza virus) resistance 2 (mouse) [Source:HGNC Symbol;Acc:7533]
ENSG00000183504
ENSG00000183514	teratocarcinoma-derived growth factor 1 pseudogene 2 [Source:HGNC Symbol;Acc:11702]
ENSG00000183531
ENSG00000183535	COL18A1 antisense RNA 1 (non-protein coding) [Source:HGNC Symbol;Acc:23132]
ENSG00000183570	poly(rC) binding protein 3 [Source:HGNC Symbol;Acc:8651]
ENSG00000183643	chromosome 15 open reading frame 32 [Source:HGNC Symbol;Acc:26549]
ENSG00000183657
ENSG00000183666
ENSG00000183674	long intergenic non-protein coding RNA 518 [Source:HGNC Symbol;Acc:28626]
ENSG00000183691	noggin [Source:HGNC Symbol;Acc:7866]
ENSG00000183715	opioid binding protein/cell adhesion molecule-like [Source:HGNC Symbol;Acc:8143]
ENSG00000183729	neuropeptides B/W receptor 1 [Source:HGNC Symbol;Acc:4522]
ENSG00000183784	chromosome 9 open reading frame 66 [Source:HGNC Symbol;Acc:26436]
ENSG00000183791	transcription elongation factor B polypeptide 3C (elongin A3) [Source:HGNC Symbol;Acc:24617]
ENSG00000183822
ENSG00000183837	paraneoplastic Ma antigen 3 [Source:HGNC Symbol;Acc:18742]
ENSG00000183900
ENSG00000183911	ribosomal protein L21 pseudogene 132 [Source:HGNC Symbol;Acc:35865]
ENSG00000183935	5-hydroxytryptamine (serotonin) receptor 7 pseudogene 1 [Source:HGNC Symbol;Acc:30411]
ENSG00000183971	neuropeptide W [Source:HGNC Symbol;Acc:30509]
ENSG00000183979	neuropeptide B [Source:HGNC Symbol;Acc:30099]
ENSG00000184029	Down syndrome critical region gene 4 [Source:HGNC Symbol;Acc:3045]
ENSG00000184032	keratin associated protein 20-2 [Source:HGNC Symbol;Acc:18944]
ENSG00000184040	transmembrane protein 236 [Source:RefSeq peptide;Acc:NP_001092314]
ENSG00000184068
ENSG00000184106	triggering receptor expressed on myeloid cells-like 3, pseudogene [Source:HGNC Symbol;Acc:30806]
ENSG00000184148	small proline-rich protein 4 [Source:HGNC Symbol;Acc:23173]
ENSG00000184221	oligodendrocyte transcription factor 1 [Source:HGNC Symbol;Acc:16983]
ENSG00000184224	chromosome 11 open reading frame 72 [Source:HGNC Symbol;Acc:26915]
ENSG00000184232	OAF homolog (Drosophila) [Source:HGNC Symbol;Acc:28752]
ENSG00000184247
ENSG00000184258	cerebellar degeneration-related protein 1, 34kDa [Source:HGNC Symbol;Acc:1798]
ENSG00000184293	C-type lectin-like 1 [Source:HGNC Symbol;Acc:24462]
ENSG00000184330	S100 calcium binding protein A7A [Source:HGNC Symbol;Acc:21657]
ENSG00000184350	MAS-related GPR, member E [Source:HGNC Symbol;Acc:30694]
ENSG00000184351	keratin associated protein 19-1 [Source:HGNC Symbol;Acc:18936]
ENSG00000184357	histone cluster 1, H1b [Source:HGNC Symbol;Acc:4719]
ENSG00000184368	MAP7 domain containing 2 [Source:HGNC Symbol;Acc:25899]
ENSG00000184385	chromosome 21 open reading frame 128 [Source:HGNC Symbol;Acc:23821]
ENSG00000184414
ENSG00000184428	topoisomerase (DNA) I, mitochondrial [Source:HGNC Symbol;Acc:29787]
ENSG00000184441
ENSG00000184471	C1q and tumor necrosis factor related protein 8 [Source:HGNC Symbol;Acc:31374]
ENSG00000184486	POU class 3 homeobox 2 [Source:HGNC Symbol;Acc:9215]
ENSG00000184524	cell cycle exit and neuronal differentiation 1 [Source:HGNC Symbol;Acc:24153]
ENSG00000184530	chromosome 6 open reading frame 58 [Source:HGNC Symbol;Acc:20960]
ENSG00000184551
ENSG00000184566	HCG1785179; PRO1787; Uncharacterized protein [Source:UniProtKB/TrEMBL;Acc:Q9P1G6]
ENSG00000184596
ENSG00000184608	chromosome 8 open reading frame 12 [Source:HGNC Symbol;Acc:15548]
ENSG00000184669	olfactory receptor, family 7, subfamily E, member 14 pseudogene [Source:HGNC Symbol;Acc:8385]
ENSG00000184682	chromosome 11 open reading frame 89 [Source:HGNC Symbol;Acc:35118]
ENSG00000184724	keratin associated protein 6-1 [Source:HGNC Symbol;Acc:18931]
ENSG00000184735	DEAD (Asp-Glu-Ala-Asp) box polypeptide 53 [Source:HGNC Symbol;Acc:20083]
ENSG00000184809	chromosome 21 open reading frame 88 [Source:HGNC Symbol;Acc:16424]
ENSG00000184814	proline rich 23B [Source:HGNC Symbol;Acc:33764]
ENSG00000184825	histone cluster 1, H2ah [Source:HGNC Symbol;Acc:13671]
ENSG00000184828	zinc finger and BTB domain containing 7C [Source:HGNC Symbol;Acc:31700]
ENSG00000184831	apolipoprotein O [Source:HGNC Symbol;Acc:28727]
ENSG00000184856	long intergenic non-protein coding RNA 308 [Source:HGNC Symbol;Acc:16023]
ENSG00000184857	transmembrane protein 186 [Source:HGNC Symbol;Acc:24530]
ENSG00000184881	olfactory receptor, family 51, subfamily B, member 2 [Source:HGNC Symbol;Acc:14703]
ENSG00000184898	RNA binding motif protein 43 [Source:HGNC Symbol;Acc:24790]
ENSG00000184903	IMP2 inner mitochondrial membrane peptidase-like (S. cerevisiae) [Source:HGNC Symbol;Acc:14598]
ENSG00000184905	transcription elongation factor A (SII)-like 2 [Source:HGNC Symbol;Acc:29818]
ENSG00000184986	transmembrane protein 121 [Source:HGNC Symbol;Acc:20511]
ENSG00000185008	roundabout, axon guidance receptor, homolog 2 (Drosophila) [Source:HGNC Symbol;Acc:10250]
ENSG00000185015	carbonic anhydrase XIII [Source:HGNC Symbol;Acc:14914]
ENSG00000185041
ENSG00000185053	sarcoglycan, zeta [Source:HGNC Symbol;Acc:14075]
ENSG00000185056	chromosome 5 open reading frame 47 [Source:HGNC Symbol;Acc:27026]
ENSG00000185065
ENSG00000185069	keratin 76 [Source:HGNC Symbol;Acc:24430]
ENSG00000185074
ENSG00000185088	ribosomal protein S27-like [Source:HGNC Symbol;Acc:18476]
ENSG00000185155	Mix paired-like homeobox [Source:HGNC Symbol;Acc:13363]
ENSG00000185162
ENSG00000185168	long intergenic non-protein coding RNA 482 [Source:HGNC Symbol;Acc:26816]
ENSG00000185186	long intergenic non-protein coding RNA 313 [Source:HGNC Symbol;Acc:16416]
ENSG00000185222	WW domain binding protein 5 [Source:HGNC Symbol;Acc:30084]
ENSG00000185252	zinc finger protein 74 [Source:HGNC Symbol;Acc:13144]
ENSG00000185261	KIAA0825 [Source:HGNC Symbol;Acc:28532]
ENSG00000185271	kelch-like 33 (Drosophila) [Source:HGNC Symbol;Acc:31952]
ENSG00000185296
ENSG00000185304	RANBP2-like and GRIP domain containing 2 [Source:HGNC Symbol;Acc:32415]
ENSG00000185332	transmembrane protein 105 [Source:HGNC Symbol;Acc:26794]
ENSG00000185352	heparan sulfate 6-O-sulfotransferase 3 [Source:HGNC Symbol;Acc:19134]
ENSG00000185386	mitogen-activated protein kinase 11 [Source:HGNC Symbol;Acc:6873]
ENSG00000185404	SP140 nuclear body protein-like [Source:HGNC Symbol;Acc:25105]
ENSG00000185433	long intergenic non-protein coding RNA 158 [Source:HGNC Symbol;Acc:1283]
ENSG00000185485	succinate dehydrogenase complex, subunit A, flavoprotein pseudogene 1 [Source:HGNC Symbol;Acc:32455]
ENSG00000185515	BRCA1/BRCA2-containing complex, subunit 3 [Source:HGNC Symbol;Acc:24185]
ENSG00000185554	nuclear RNA export factor 2 [Source:HGNC Symbol;Acc:8072]
ENSG00000185565	limbic system-associated membrane protein [Source:HGNC Symbol;Acc:6705]
ENSG00000185594	spermatogenesis associated 8 [Source:HGNC Symbol;Acc:28676]
ENSG00000185684	EP400 N-terminal like [Source:HGNC Symbol;Acc:26602]
ENSG00000185689	chromosome 6 open reading frame 201 [Source:HGNC Symbol;Acc:21620]
ENSG00000185745	interferon-induced protein with tetratricopeptide repeats 1 [Source:HGNC Symbol;Acc:5407]
ENSG00000185758	claudin 24 [Source:HGNC Symbol;Acc:37200]
ENSG00000185774	Kv channel interacting protein 4 [Source:HGNC Symbol;Acc:30083]
ENSG00000185803	solute carrier family 52, riboflavin transporter, member 2 [Source:HGNC Symbol;Acc:30224]
ENSG00000185837	CECR5 antisense RNA 1 (non-protein coding) [Source:HGNC Symbol;Acc:1842]
ENSG00000185847
ENSG00000185863	transmembrane protein 210 [Source:HGNC Symbol;Acc:34059]
ENSG00000185899	taste receptor, type 2, member 60 [Source:HGNC Symbol;Acc:20639]
ENSG00000185940	keratin associated protein 5-5 [Source:HGNC Symbol;Acc:23601]
ENSG00000185942	Na+/K+ transporting ATPase interacting 3 [Source:HGNC Symbol;Acc:26829]
ENSG00000185958	family with sequence similarity 186, member A [Source:HGNC Symbol;Acc:26980]
ENSG00000185962	late cornified envelope 3A [Source:HGNC Symbol;Acc:29461]
ENSG00000185978	H2A histone family, member B3 [Source:HGNC Symbol;Acc:14455]
ENSG00000186008	ribosomal protein S4X pseudogene 21 [Source:HGNC Symbol;Acc:36228]
ENSG00000186020	zinc finger protein 529 [Source:HGNC Symbol;Acc:29328]
ENSG00000186047	deleted in lymphocytic leukemia, 7 [Source:HGNC Symbol;Acc:17567]
ENSG00000186056
ENSG00000186106	ankyrin repeat domain 46 [Source:HGNC Symbol;Acc:27229]
ENSG00000186130	zinc finger and BTB domain containing 6 [Source:HGNC Symbol;Acc:16764]
ENSG00000186143	chromosome 2 open reading frame 53 [Source:HGNC Symbol;Acc:28677]
ENSG00000186207	late cornified envelope 5A [Source:HGNC Symbol;Acc:16614]
ENSG00000186226	late cornified envelope 1E [Source:HGNC Symbol;Acc:29466]
ENSG00000186235	Uncharacterized protein [Source:UniProtKB/TrEMBL;Acc:E7EUL1]
ENSG00000186272	zinc finger protein 17 [Source:HGNC Symbol;Acc:12958]
ENSG00000186280	lysine (K)-specific demethylase 4D [Source:HGNC Symbol;Acc:25498]
ENSG00000186288	poly(A) binding protein, cytoplasmic 1-like 2A [Source:HGNC Symbol;Acc:27989]
ENSG00000186300	zinc finger protein 555 [Source:HGNC Symbol;Acc:28382]
ENSG00000186354	chromosome 9 open reading frame 47 [Source:HGNC Symbol;Acc:23669]
ENSG00000186369
ENSG00000186376	zinc finger protein 75D [Source:HGNC Symbol;Acc:13145]
ENSG00000186431	Fc fragment of IgA, receptor for [Source:HGNC Symbol;Acc:3608]
ENSG00000186442	keratin 3 [Source:HGNC Symbol;Acc:6440]
ENSG00000186446	zinc finger protein 501 [Source:HGNC Symbol;Acc:23717]
ENSG00000186451	spermatogenesis associated 12 [Source:HGNC Symbol;Acc:23221]
ENSG00000186452	transmembrane (C-terminal) protease, serine 12 [Source:HGNC Symbol;Acc:28779]
ENSG00000186453	chromosome 2 open reading frame 84 [Source:HGNC Symbol;Acc:34418]
ENSG00000186470	butyrophilin, subfamily 3, member A2 [Source:HGNC Symbol;Acc:1139]
ENSG00000186487	myelin transcription factor 1-like [Source:HGNC Symbol;Acc:7623]
ENSG00000186493	chromosome 5 open reading frame 38 [Source:HGNC Symbol;Acc:24226]
ENSG00000186615	KTN1 antisense RNA 1 (non-protein coding) [Source:HGNC Symbol;Acc:19842]
ENSG00000186676
ENSG00000186788	family with sequence similarity 75, member D3 [Source:HGNC Symbol;Acc:38603]
ENSG00000186832	keratin 16 [Source:HGNC Symbol;Acc:6423]
ENSG00000186844	late cornified envelope 1A [Source:HGNC Symbol;Acc:29459]
ENSG00000186847	keratin 14 [Source:HGNC Symbol;Acc:6416]
ENSG00000186860	keratin associated protein 17-1 [Source:HGNC Symbol;Acc:18917]
ENSG00000186866	protein O-fucosyltransferase 2 [Source:HGNC Symbol;Acc:14683]
ENSG00000186907	reticulon 4 receptor-like 2 [Source:HGNC Symbol;Acc:23053]
ENSG00000186912	pyrimidinergic receptor P2Y, G-protein coupled, 4 [Source:HGNC Symbol;Acc:8542]
ENSG00000186924	keratin associated protein 22-1 [Source:HGNC Symbol;Acc:18947]
ENSG00000186925	keratin associated protein 19-6 [Source:HGNC Symbol;Acc:18941]
ENSG00000186952	transmembrane protein 232 [Source:HGNC Symbol;Acc:37270]
ENSG00000186965	keratin associated protein 19-2 [Source:HGNC Symbol;Acc:18937]
ENSG00000186967	keratin associated protein 19-4 [Source:HGNC Symbol;Acc:18939]
ENSG00000186970	keratin associated protein 15-1 [Source:HGNC Symbol;Acc:18927]
ENSG00000186971	keratin associated protein 13-4 [Source:HGNC Symbol;Acc:18926]
ENSG00000186977	keratin associated protein 19-5 [Source:HGNC Symbol;Acc:18940]
ENSG00000186980	keratin associated protein 23-1 [Source:HGNC Symbol;Acc:18928]
ENSG00000187005	keratin associated protein 21-1 [Source:HGNC Symbol;Acc:18945]
ENSG00000187012	long intergenic non-protein coding RNA 207 [Source:HGNC Symbol;Acc:37255]
ENSG00000187013	chromosome 17 open reading frame 82 [Source:HGNC Symbol;Acc:32699]
ENSG00000187026	keratin associated protein 21-2 [Source:HGNC Symbol;Acc:18946]
ENSG00000187048	cytochrome P450, family 4, subfamily A, polypeptide 11 [Source:HGNC Symbol;Acc:2642]
ENSG00000187098	microphthalmia-associated transcription factor [Source:HGNC Symbol;Acc:7105]
ENSG00000187116	leukocyte immunoglobulin-like receptor, subfamily A (with TM domain), member 5 [Source:HGNC Symbol;Acc:16309]
ENSG00000187134	aldo-keto reductase family 1, member C1 (dihydrodiol dehydrogenase 1; 20-alpha (3-alpha)-hydroxysteroid dehydrogenase) [Source:HGNC Symbol;Acc:384]
ENSG00000187170	late cornified envelope 4A [Source:HGNC Symbol;Acc:16613]
ENSG00000187173	late cornified envelope 2A [Source:HGNC Symbol;Acc:29469]
ENSG00000187185	Uncharacterized protein [Source:UniProtKB/TrEMBL;Acc:Q86VG7]
ENSG00000187186	HCG2040265, isoform CRA_a; Uncharacterized protein; cDNA FLJ50015 [Source:UniProtKB/TrEMBL;Acc:B7Z3J9]
ENSG00000187187	zinc finger protein 546 [Source:HGNC Symbol;Acc:28671]
ENSG00000187229
ENSG00000187268	family with sequence similarity 9, member C [Source:HGNC Symbol;Acc:18405]
ENSG00000187391	membrane associated guanylate kinase, WW and PDZ domain containing 2 [Source:HGNC Symbol;Acc:18957]
ENSG00000187456	RAD52 motif 1 [Source:HGNC Symbol;Acc:19950]
ENSG00000187461
ENSG00000187472
ENSG00000187479	chromosome 11 open reading frame 96 [Source:HGNC Symbol;Acc:38675]
ENSG00000187483	serpin peptidase inhibitor, clade A (alpha-1 antiproteinase, antitrypsin), member 13 (pseudogene) [Source:HGNC Symbol;Acc:30909]
ENSG00000187504	ribosomal protein L7 pseudogene 48 [Source:HGNC Symbol;Acc:35540]
ENSG00000187510	pleckstrin homology domain containing, family G (with RhoGef domain) member 7 [Source:HGNC Symbol;Acc:33829]
ENSG00000187533	chromosome 4 open reading frame 40 [Source:HGNC Symbol;Acc:33193]
ENSG00000187535	intraflagellar transport 140 homolog (Chlamydomonas) [Source:HGNC Symbol;Acc:29077]
ENSG00000187545	PRAME family member 10 [Source:HGNC Symbol;Acc:27997]
ENSG00000187569	developmental pluripotency associated 3 [Source:HGNC Symbol;Acc:19199]
ENSG00000187581	cytochrome c oxidase subunit VIIIC [Source:HGNC Symbol;Acc:24382]
ENSG00000187607	zinc finger protein 286A [Source:HGNC Symbol;Acc:13501]
ENSG00000187627	RANBP2-like and GRIP domain containing 1 [Source:HGNC Symbol;Acc:32414]
ENSG00000187630	dehydrogenase/reductase (SDR family) member 4 like 2 [Source:HGNC Symbol;Acc:19731]
ENSG00000187653	thymosin beta 4, X-linked pseudogene 8 [Source:HGNC Symbol;Acc:11885]
ENSG00000187686
ENSG00000187699	chromosome 2 open reading frame 88 [Source:HGNC Symbol;Acc:28191]
ENSG00000187736	nonhomologous end-joining factor 1 [Source:HGNC Symbol;Acc:25737]
ENSG00000187766	keratin associated protein 10-8 [Source:HGNC Symbol;Acc:20525]
ENSG00000187792	zinc finger protein 70 [Source:HGNC Symbol;Acc:13140]
ENSG00000187855	achaete-scute complex homolog 4 (Drosophila) [Source:HGNC Symbol;Acc:24311]
ENSG00000187893	CXXC finger protein 1 pseudogene 1 [Source:HGNC Symbol;Acc:27864]
ENSG00000187952	heparan sulfate 6-O-sulfotransferase 1 pseudogene 1 [Source:HGNC Symbol;Acc:31835]
ENSG00000187953	PMS2 C-terminal like pseudogene [Source:HGNC Symbol;Acc:30061]
ENSG00000187969	zinc finger, CCHC domain containing 13 [Source:HGNC Symbol;Acc:31749]
ENSG00000187984	ankyrin repeat domain 19, pseudogene [Source:HGNC Symbol;Acc:22567]
ENSG00000187999
ENSG00000188032	chromosome 19 open reading frame 67 [Source:HGNC Symbol;Acc:34354]
ENSG00000188033	zinc finger protein 490 [Source:HGNC Symbol;Acc:23705]
ENSG00000188038	neuritin 1-like [Source:HGNC Symbol;Acc:29811]
ENSG00000188056	triggering receptor expressed on myeloid cells-like 4 [Source:HGNC Symbol;Acc:30807]
ENSG00000188095	mesoderm posterior 2 homolog (mouse) [Source:HGNC Symbol;Acc:29659]
ENSG00000188167	transmembrane protein with metallophosphoesterase domain [Source:HGNC Symbol;Acc:33865]
ENSG00000188185	long intergenic non-protein coding RNA 265 [Source:HGNC Symbol;Acc:28019]
ENSG00000188191	protein kinase, cAMP-dependent, regulatory, type I, beta [Source:HGNC Symbol;Acc:9390]
ENSG00000188211	natural killer cell cytotoxicity receptor 3 ligand 1 [Source:HGNC Symbol;Acc:42400]
ENSG00000188242	Uncharacterized protein [Source:UniProtKB/TrEMBL;Acc:D6RHG8]
ENSG00000188243	COMM domain containing 6 [Source:HGNC Symbol;Acc:24015]
ENSG00000188321	zinc finger protein 559 [Source:HGNC Symbol;Acc:28197]
ENSG00000188340	olfactory receptor, family 6, subfamily N, member 2 [Source:HGNC Symbol;Acc:15035]
ENSG00000188365
ENSG00000188385	Janus kinase and microtubule interacting protein 3 [Source:HGNC Symbol;Acc:23523]
ENSG00000188386	protein phosphatase 3, regulatory subunit B, beta [Source:HGNC Symbol;Acc:9318]
ENSG00000188393	C-type lectin domain family 2, member A [Source:HGNC Symbol;Acc:24191]
ENSG00000188439	olfactory receptor, family 4, subfamily P, member 1 pseudogene [Source:HGNC Symbol;Acc:14754]
ENSG00000188451	signal recognition particle 72kDa pseudogene 2 [Source:HGNC Symbol;Acc:31096]
ENSG00000188474	Zinc finger protein 788 [Source:UniProtKB/Swiss-Prot;Acc:Q6ZQV5]
ENSG00000188477
ENSG00000188511	chromosome 22 open reading frame 34 [Source:HGNC Symbol;Acc:28010]
ENSG00000188525
ENSG00000188536	hemoglobin, alpha 2 [Source:HGNC Symbol;Acc:4824]
ENSG00000188542	dual specificity phosphatase 28 [Source:HGNC Symbol;Acc:33237]
ENSG00000188581	keratin associated protein 1-1 [Source:HGNC Symbol;Acc:16772]
ENSG00000188629	zinc finger protein 177 [Source:HGNC Symbol;Acc:12966]
ENSG00000188641	dihydropyrimidine dehydrogenase [Source:HGNC Symbol;Acc:3012]
ENSG00000188686	scleraxis homolog A (mouse) [Source:HGNC Symbol;Acc:24312]
ENSG00000188693
ENSG00000188716	dual specificity phosphatase and pro isomerase domain containing 1 [Source:HGNC Symbol;Acc:23481]
ENSG00000188722
ENSG00000188740
ENSG00000188785	zinc finger protein 548 [Source:HGNC Symbol;Acc:26561]
ENSG00000188831	developmental pluripotency associated 3 pseudogene 2 [Source:HGNC Symbol;Acc:20417]
ENSG00000188868	zinc finger protein 563 [Source:HGNC Symbol;Acc:30498]
ENSG00000188959	chromosome 9 open reading frame 152 [Source:HGNC Symbol;Acc:31455]
ENSG00000188971
ENSG00000188996	HUS1 checkpoint homolog b (S. pombe) [Source:HGNC Symbol;Acc:16485]
ENSG00000189043	NADH dehydrogenase (ubiquinone) 1 alpha subcomplex, 4, 9kDa [Source:HGNC Symbol;Acc:7687]
ENSG00000189045	ankyrin repeat and death domain containing 1B [Source:HGNC Symbol;Acc:32525]
ENSG00000189050	ring finger protein, transmembrane 1 [Source:HGNC Symbol;Acc:30206]
ENSG00000189052	chorionic gonadotropin, beta polypeptide 5 [Source:HGNC Symbol;Acc:16452]
ENSG00000189108	interleukin 1 receptor accessory protein-like 2 [Source:HGNC Symbol;Acc:5997]
ENSG00000189132	family with sequence similarity 47, member B [Source:HGNC Symbol;Acc:26659]
ENSG00000189143	claudin 4 [Source:HGNC Symbol;Acc:2046]
ENSG00000189144	zinc finger protein 573 [Source:HGNC Symbol;Acc:26420]
ENSG00000189164	zinc finger protein 527 [Source:HGNC Symbol;Acc:29385]
ENSG00000189167	zygote arrest 1-like [Source:HGNC Symbol;Acc:37116]
ENSG00000189169	keratin associated protein 10-12 [Source:HGNC Symbol;Acc:20533]
ENSG00000189186	DDB1 and CUL4 associated factor 8-like 2 [Source:HGNC Symbol;Acc:31811]
ENSG00000189196
ENSG00000189223
ENSG00000189229
ENSG00000189238
ENSG00000189252	SPANX family, member N3 [Source:HGNC Symbol;Acc:33176]
ENSG00000189266	proline-rich nuclear receptor coactivator 2 [Source:HGNC Symbol;Acc:23158]
ENSG00000189269	chromosome 22 open reading frame 43 [Source:HGNC Symbol;Acc:28031]
ENSG00000189275	Uncharacterized protein; cDNA FLJ46300 fis, clone TESTI4035989 [Source:UniProtKB/TrEMBL;Acc:Q6ZRK0]
ENSG00000189292	family with sequence similarity 150, member B [Source:HGNC Symbol;Acc:27683]
ENSG00000189332	Putative mitochondrial carrier protein LOC494141 [Source:UniProtKB/Swiss-Prot;Acc:Q7Z469]
ENSG00000189375	TBC1 domain family, member 28 [Source:HGNC Symbol;Acc:26858]
ENSG00000189419
ENSG00000194270	Y RNA [Source:RFAM;Acc:RF00019]
ENSG00000195024	RNA, U1 small nuclear 15, pseudogene [Source:HGNC Symbol;Acc:10140]
ENSG00000195401	Y RNA [Source:RFAM;Acc:RF00019]
ENSG00000196083	interleukin 1 receptor accessory protein [Source:HGNC Symbol;Acc:5995]
ENSG00000196095
ENSG00000196096
ENSG00000196104	sparc/osteonectin, cwcv and kazal-like domains proteoglycan (testican) 3 [Source:HGNC Symbol;Acc:13565]
ENSG00000196138
ENSG00000196139	aldo-keto reductase family 1, member C3 (3-alpha hydroxysteroid dehydrogenase, type II) [Source:HGNC Symbol;Acc:386]
ENSG00000196152	zinc finger protein 79 [Source:HGNC Symbol;Acc:13153]
ENSG00000196166	chromosome 8 open reading frame 86 [Source:HGNC Symbol;Acc:33774]
ENSG00000196167	chromosome 11 open reading frame 92 [Source:HGNC Symbol;Acc:33789]
ENSG00000196183	ribosomal protein S2 pseudogene 4 [Source:HGNC Symbol;Acc:19814]
ENSG00000196184	olfactory receptor, family 10, subfamily J, member 1 [Source:HGNC Symbol;Acc:8175]
ENSG00000196193
ENSG00000196196	histidine rich carboxyl terminus 1 [Source:HGNC Symbol;Acc:33872]
ENSG00000196204	ring finger protein 216 pseudogene 1 [Source:HGNC Symbol;Acc:33610]
ENSG00000196243	long intergenic non-protein coding RNA 615 [Source:HGNC Symbol;Acc:26343]
ENSG00000196260	surfactant associated 2 [Source:HGNC Symbol;Acc:18386]
ENSG00000196263	zinc finger protein 471 [Source:HGNC Symbol;Acc:23226]
ENSG00000196273	long intergenic non-protein coding RNA 523 [Source:HGNC Symbol;Acc:20117]
ENSG00000196295
ENSG00000196326	aldo-keto reductase family 1, member C-like 1 [Source:HGNC Symbol;Acc:23469]
ENSG00000196344	alcohol dehydrogenase 7 (class IV), mu or sigma polypeptide [Source:HGNC Symbol;Acc:256]
ENSG00000196366	chromosome 9 open reading frame 163 [Source:HGNC Symbol;Acc:26718]
ENSG00000196368	nudix (nucleoside diphosphate linked moiety X)-type motif 11 [Source:HGNC Symbol;Acc:18011]
ENSG00000196387	zinc finger protein 140 [Source:HGNC Symbol;Acc:12925]
ENSG00000196418	zinc finger protein 124 [Source:HGNC Symbol;Acc:12907]
ENSG00000196437	zinc finger protein 569 [Source:HGNC Symbol;Acc:24737]
ENSG00000196466	zinc finger protein 799 [Source:HGNC Symbol;Acc:28071]
ENSG00000196559	long intergenic non-protein coding RNA 610 [Source:HGNC Symbol;Acc:23262]
ENSG00000196565	hemoglobin, gamma G [Source:HGNC Symbol;Acc:4832]
ENSG00000196566
ENSG00000196597	zinc finger protein 782 [Source:HGNC Symbol;Acc:33110]
ENSG00000196605	zinc finger protein 846 [Source:HGNC Symbol;Acc:27260]
ENSG00000196634
ENSG00000196646	zinc finger protein 136 [Source:HGNC Symbol;Acc:12920]
ENSG00000196653	zinc finger protein 502 [Source:HGNC Symbol;Acc:23718]
ENSG00000196656
ENSG00000196666	family with sequence similarity 180, member B [Source:HGNC Symbol;Acc:34451]
ENSG00000196668	long intergenic non-protein coding RNA 173 [Source:HGNC Symbol;Acc:33791]
ENSG00000196670	zinc finger protein 62 homolog (mouse) [Source:HGNC Symbol;Acc:23241]
ENSG00000196693	zinc finger protein 33B [Source:HGNC Symbol;Acc:13097]
ENSG00000196734	late cornified envelope 1B [Source:HGNC Symbol;Acc:16611]
ENSG00000196737
ENSG00000196741	chromosome X open reading frame 24 [Source:HGNC Symbol;Acc:27333]
ENSG00000196756
ENSG00000196757	zinc finger protein 700 [Source:HGNC Symbol;Acc:25292]
ENSG00000196758	Uncharacterized protein [Source:UniProtKB/TrEMBL;Acc:E9PPY9]
ENSG00000196777
ENSG00000196787	histone cluster 1, H2ag [Source:HGNC Symbol;Acc:4737]
ENSG00000196793	zinc finger protein 239 [Source:HGNC Symbol;Acc:13031]
ENSG00000196800	serine peptidase inhibitor, Kazal type 14 (putative) [Source:HGNC Symbol;Acc:33825]
ENSG00000196805	small proline-rich protein 2B [Source:HGNC Symbol;Acc:11262]
ENSG00000196844	prostate and testis expressed 2 [Source:HGNC Symbol;Acc:32249]
ENSG00000196862	RANBP2-like and GRIP domain containing 4 [Source:HGNC Symbol;Acc:32417]
ENSG00000196893
ENSG00000196950	solute carrier family 39 (zinc transporter), member 10 [Source:HGNC Symbol;Acc:20861]
ENSG00000196951
ENSG00000196970	nuclear RNA export factor 4 pseudogene [Source:HGNC Symbol;Acc:8074]
ENSG00000196976	L antigen family, member 3 [Source:HGNC Symbol;Acc:26058]
ENSG00000196979	Uncharacterized protein [Source:UniProtKB/TrEMBL;Acc:F2Z3C2]
ENSG00000196987	Putative lung carcinoma-associated protein 10 [Source:UniProtKB/Swiss-Prot;Acc:Q71F78]
ENSG00000197016	zinc finger protein 470 [Source:HGNC Symbol;Acc:22220]
ENSG00000197043	annexin A6 [Source:HGNC Symbol;Acc:544]
ENSG00000197047
ENSG00000197062
ENSG00000197071
ENSG00000197083	zinc finger protein 300 pseudogene 1 [Source:HGNC Symbol;Acc:27032]
ENSG00000197084	late cornified envelope 1C [Source:HGNC Symbol;Acc:29464]
ENSG00000197085	NPSR1 antisense RNA 1 (non-protein coding) [Source:HGNC Symbol;Acc:22128]
ENSG00000197099
ENSG00000197168	NIMA (never in mitosis gene a)-related kinase 5 [Source:HGNC Symbol;Acc:7748]
ENSG00000197172	melanoma antigen family A, 6 [Source:HGNC Symbol;Acc:6804]
ENSG00000197176
ENSG00000197185
ENSG00000197241	solute carrier family 2 (facilitated glucose transporter), member 7 [Source:HGNC Symbol;Acc:13445]
ENSG00000197251	long intergenic non-protein coding RNA 336 [Source:HGNC Symbol;Acc:33813]
ENSG00000197261	chromosome 6 open reading frame 141 [Source:HGNC Symbol;Acc:21351]
ENSG00000197279	zinc finger protein 165 [Source:HGNC Symbol;Acc:12953]
ENSG00000197291	Uncharacterized protein [Source:UniProtKB/TrEMBL;Acc:Q8WV75]
ENSG00000197301	Uncharacterized protein [Source:UniProtKB/TrEMBL;Acc:B7WPI5]
ENSG00000197308
ENSG00000197322	chromosome 17 open reading frame 102 [Source:HGNC Symbol;Acc:34412]
ENSG00000197334
ENSG00000197355	UDP-N-acteylglucosamine pyrophosphorylase 1-like 1 [Source:HGNC Symbol;Acc:28082]
ENSG00000197358	BCL2/adenovirus E1B 19kDa interacting protein 3 pseudogene 1 [Source:HGNC Symbol;Acc:19922]
ENSG00000197363	zinc finger protein 517 [Source:HGNC Symbol;Acc:27984]
ENSG00000197364	S100 calcium binding protein A7-like 2 [Source:HGNC Symbol;Acc:21655]
ENSG00000197380	dapper, antagonist of beta-catenin, homolog 3 (Xenopus laevis) [Source:HGNC Symbol;Acc:30745]
ENSG00000197385	zinc finger protein 860 [Source:HGNC Symbol;Acc:34513]
ENSG00000197445	chromosome 16 open reading frame 47 [Source:HGNC Symbol;Acc:28329]
ENSG00000197462
ENSG00000197463	CSAG family, member 3 [Source:HGNC Symbol;Acc:26237]
ENSG00000197472	zinc finger protein 695 [Source:HGNC Symbol;Acc:30954]
ENSG00000197487	galanin-like peptide [Source:HGNC Symbol;Acc:24840]
ENSG00000197502	Uncharacterized protein [Source:UniProtKB/TrEMBL;Acc:H7BY28]
ENSG00000197503	long intergenic non-protein coding RNA 477 [Source:HGNC Symbol;Acc:26557]
ENSG00000197511
ENSG00000197536	chromosome 5 open reading frame 56 [Source:HGNC Symbol;Acc:33838]
ENSG00000197540	granzyme M (lymphocyte met-ase 1) [Source:HGNC Symbol;Acc:4712]
ENSG00000197549	preferentially expressed antigen in melanoma-like [Source:HGNC Symbol;Acc:34302]
ENSG00000197568	HERV-H LTR-associating 3 [Source:HGNC Symbol;Acc:4906]
ENSG00000197585
ENSG00000197595	chromosome 13 open reading frame 35 [Source:HGNC Symbol;Acc:33793]
ENSG00000197604	Uncharacterized protein [Source:UniProtKB/TrEMBL;Acc:F8WBX8]
ENSG00000197608	zinc finger protein 841 [Source:HGNC Symbol;Acc:27611]
ENSG00000197619	zinc finger protein 615 [Source:HGNC Symbol;Acc:24740]
ENSG00000197620	chromosome X open reading frame 40A [Source:HGNC Symbol;Acc:28089]
ENSG00000197644
ENSG00000197647	zinc finger protein 433 [Source:HGNC Symbol;Acc:20811]
ENSG00000197651	coiled-coil glutamate-rich protein 1 [Source:HGNC Symbol;Acc:28373]
ENSG00000197670
ENSG00000197692	chromobox homolog 3 pseudogene 7 [Source:HGNC Symbol;Acc:42879]
ENSG00000197698
ENSG00000197702	parvin, alpha [Source:HGNC Symbol;Acc:14652]
ENSG00000197714	zinc finger protein 460 [Source:HGNC Symbol;Acc:21628]
ENSG00000197721	complement component (3b/4b) receptor 1-like [Source:HGNC Symbol;Acc:2335]
ENSG00000197727
ENSG00000197734	chromosome 14 open reading frame 178 [Source:HGNC Symbol;Acc:26385]
ENSG00000197745	secretoglobin, family 1D, member 4 [Source:HGNC Symbol;Acc:31748]
ENSG00000197775	Uncharacterized protein C14orf167 [Source:UniProtKB/Swiss-Prot;Acc:Q9P1J3]
ENSG00000197786	olfactory receptor, family 5, subfamily B, member 17 [Source:HGNC Symbol;Acc:15267]
ENSG00000197790	olfactory receptor, family 52, subfamily M, member 1 [Source:HGNC Symbol;Acc:15225]
ENSG00000197813	Uncharacterized protein; cDNA FLJ40032 fis, clone STOMA2009256 [Source:UniProtKB/TrEMBL;Acc:Q8N843]
ENSG00000197825
ENSG00000197830
ENSG00000197844
ENSG00000197852	family with sequence similarity 212, member B [Source:HGNC Symbol;Acc:28045]
ENSG00000197857	zinc finger protein 44 [Source:HGNC Symbol;Acc:13110]
ENSG00000197880	myelodysplastic syndrome 2 translocation associated [Source:HGNC Symbol;Acc:29633]
ENSG00000197882	olfactory receptor, family 7, subfamily E, member 13 pseudogene [Source:HGNC Symbol;Acc:8384]
ENSG00000197934
ENSG00000197951	zinc finger protein 71 [Source:HGNC Symbol;Acc:13141]
ENSG00000197965	myelin protein zero-like 1 [Source:HGNC Symbol;Acc:7226]
ENSG00000197982	chromosome 1 open reading frame 122 [Source:HGNC Symbol;Acc:24789]
ENSG00000198015	mitochondrial ribosomal protein L42 [Source:HGNC Symbol;Acc:14493]
ENSG00000198040	zinc finger protein 84 [Source:HGNC Symbol;Acc:13159]
ENSG00000198093	zinc finger protein 649 [Source:HGNC Symbol;Acc:25741]
ENSG00000198099	alcohol dehydrogenase 4 (class II), pi polypeptide [Source:HGNC Symbol;Acc:252]
ENSG00000198125	myoglobin [Source:HGNC Symbol;Acc:6915]
ENSG00000198129	defensin, beta 107B [Source:HGNC Symbol;Acc:31918]
ENSG00000198131	zinc finger protein 544 [Source:HGNC Symbol;Acc:16759]
ENSG00000198150	HCG1985372; Uncharacterized protein; cDNA FLJ37541 fis, clone BRCAN2026340 [Source:UniProtKB/TrEMBL;Acc:Q8N1U9]
ENSG00000198157	high mobility group nucleosome binding domain 5 [Source:HGNC Symbol;Acc:8013]
ENSG00000198168	small VCP/p97-interacting protein [Source:HGNC Symbol;Acc:25238]
ENSG00000198182	zinc finger protein 607 [Source:HGNC Symbol;Acc:28192]
ENSG00000198221	MLLT4 antisense RNA 1 (non-protein coding) [Source:HGNC Symbol;Acc:21236]
ENSG00000198225	FK506 binding protein 1C [Source:HGNC Symbol;Acc:21376]
ENSG00000198237
ENSG00000198252	serine/threonine/tyrosine interacting protein [Source:HGNC Symbol;Acc:11447]
ENSG00000198258	ubiquitin-like 5 [Source:HGNC Symbol;Acc:13736]
ENSG00000198284	nucleoporin 210kDa pseudogene 1 [Source:HGNC Symbol;Acc:27399]
ENSG00000198327	histone cluster 1, H4f [Source:HGNC Symbol;Acc:4783]
ENSG00000198339	histone cluster 1, H4i [Source:HGNC Symbol;Acc:4793]
ENSG00000198342	zinc finger protein 442 [Source:HGNC Symbol;Acc:20877]
ENSG00000198358
ENSG00000198398	transmembrane protein 207 [Source:HGNC Symbol;Acc:33705]
ENSG00000198429	zinc finger protein 69 [Source:HGNC Symbol;Acc:13138]
ENSG00000198434
ENSG00000198464	zinc finger protein 480 [Source:HGNC Symbol;Acc:23305]
ENSG00000198491
ENSG00000198522	GPN-loop GTPase 1 [Source:HGNC Symbol;Acc:17030]
ENSG00000198535	C2 calcium-dependent domain containing 4A [Source:HGNC Symbol;Acc:33627]
ENSG00000198538	zinc finger protein 28 [Source:HGNC Symbol;Acc:13073]
ENSG00000198547	chromosome 20 open reading frame 203 [Source:HGNC Symbol;Acc:26592]
ENSG00000198556	zinc finger protein 789 [Source:HGNC Symbol;Acc:27801]
ENSG00000198570	retinal degeneration 3 [Source:HGNC Symbol;Acc:19689]
ENSG00000198576	activity-regulated cytoskeleton-associated protein [Source:HGNC Symbol;Acc:648]
ENSG00000198580	Uncharacterized protein [Source:UniProtKB/TrEMBL;Acc:H0Y5S2]
ENSG00000198590	chromosome 3 open reading frame 35 [Source:HGNC Symbol;Acc:24082]
ENSG00000198610	aldo-keto reductase family 1, member C4 (chlordecone reductase; 3-alpha hydroxysteroid dehydrogenase, type I; dihydrodiol dehydrogenase 4) [Source:HGNC Symbol;Acc:387]
ENSG00000198612	COP9 constitutive photomorphogenic homolog subunit 8 (Arabidopsis) [Source:HGNC Symbol;Acc:24335]
ENSG00000198618	peptidylprolyl isomerase A (cyclophilin A) pseudogene 22 [Source:HGNC Symbol;Acc:17236]
ENSG00000198671
ENSG00000198673	family with sequence similarity 19 (chemokine (C-C motif)-like), member A2 [Source:HGNC Symbol;Acc:21589]
ENSG00000198680	tumor suppressor candidate 1 [Source:HGNC Symbol;Acc:31010]
ENSG00000198685	chromosome 3 open reading frame 27 [Source:HGNC Symbol;Acc:17099]
ENSG00000198711	chromosome 1 open reading frame 191 [Source:HGNC Symbol;Acc:32328]
ENSG00000198754	3-oxoacid CoA transferase 2 [Source:HGNC Symbol;Acc:18606]
ENSG00000198798	melanoma antigen family B, 3 [Source:HGNC Symbol;Acc:6810]
ENSG00000198821	CD247 molecule [Source:HGNC Symbol;Acc:1677]
ENSG00000198854	chromosome 1 open reading frame 68 [Source:HGNC Symbol;Acc:29468]
ENSG00000198892	shisa homolog 4 (Xenopus laevis) [Source:HGNC Symbol;Acc:27139]
ENSG00000198923
ENSG00000198939	zinc finger protein 2 homolog (mouse) [Source:HGNC Symbol;Acc:26138]
ENSG00000199012	microRNA 412 [Source:HGNC Symbol;Acc:32064]
ENSG00000199025	microRNA 369 [Source:HGNC Symbol;Acc:31783]
ENSG00000199035	microRNA 103a-1 [Source:HGNC Symbol;Acc:31490]
ENSG00000199107	microRNA 409 [Source:HGNC Symbol;Acc:32055]
ENSG00000199156	microRNA 422a [Source:HGNC Symbol;Acc:31879]
ENSG00000199218	7SK RNA [Source:RFAM;Acc:RF00100]
ENSG00000199246	U6 spliceosomal RNA [Source:RFAM;Acc:RF00026]
ENSG00000199313	U4 spliceosomal RNA [Source:RFAM;Acc:RF00015]
ENSG00000199318	RNA, 5S ribosomal 52 [Source:HGNC Symbol;Acc:42829]
ENSG00000199319	7SK RNA [Source:RFAM;Acc:RF00100]
ENSG00000199322	RNA, 5S ribosomal 183 [Source:HGNC Symbol;Acc:43083]
ENSG00000199325	U4 spliceosomal RNA [Source:RFAM;Acc:RF00015]
ENSG00000199390	small nucleolar RNA, C/D box 114-7 [Source:HGNC Symbol;Acc:32995]
ENSG00000199407	RNA, 5S ribosomal 301 [Source:HGNC Symbol;Acc:43201]
ENSG00000199459	Y RNA [Source:RFAM;Acc:RF00019]
ENSG00000199466	Y RNA [Source:RFAM;Acc:RF00019]
ENSG00000199468	U6 spliceosomal RNA [Source:RFAM;Acc:RF00026]
ENSG00000199472	Y RNA [Source:RFAM;Acc:RF00019]
ENSG00000199492	U6 spliceosomal RNA [Source:RFAM;Acc:RF00026]
ENSG00000199525	RNA, 5S ribosomal 295 [Source:HGNC Symbol;Acc:43195]
ENSG00000199529	U6 spliceosomal RNA [Source:RFAM;Acc:RF00026]
ENSG00000199570	U6 spliceosomal RNA [Source:RFAM;Acc:RF00026]
ENSG00000199594	U6 spliceosomal RNA [Source:RFAM;Acc:RF00026]
ENSG00000199622	7SK RNA [Source:RFAM;Acc:RF00100]
ENSG00000199638	RNA, 5S ribosomal 319 [Source:HGNC Symbol;Acc:43219]
ENSG00000199640	7SK RNA [Source:RFAM;Acc:RF00100]
ENSG00000199664	U6 spliceosomal RNA [Source:RFAM;Acc:RF00026]
ENSG00000199691	7SK RNA [Source:RFAM;Acc:RF00100]
ENSG00000199698	Y RNA [Source:RFAM;Acc:RF00019]
ENSG00000199711	Y RNA [Source:RFAM;Acc:RF00019]
ENSG00000199713	U8 small nucleolar RNA [Source:RFAM;Acc:RF00096]
ENSG00000199730	7SK RNA [Source:RFAM;Acc:RF00100]
ENSG00000199740	Y RNA [Source:RFAM;Acc:RF00019]
ENSG00000199783	Small nucleolar RNA SNORD56 [Source:RFAM;Acc:RF00275]
ENSG00000199805	U1 spliceosomal RNA [Source:RFAM;Acc:RF00003]
ENSG00000199827	U6 spliceosomal RNA [Source:RFAM;Acc:RF00026]
ENSG00000199831	7SK RNA [Source:RFAM;Acc:RF00100]
ENSG00000199832	Y RNA [Source:RFAM;Acc:RF00019]
ENSG00000199840	Y RNA [Source:RFAM;Acc:RF00019]
ENSG00000199855	U6 spliceosomal RNA [Source:RFAM;Acc:RF00026]
ENSG00000199857	Small nucleolar RNA SNORD50 [Source:RFAM;Acc:RF00278]
ENSG00000199875	Y RNA [Source:RFAM;Acc:RF00019]
ENSG00000199883	7SK RNA [Source:RFAM;Acc:RF00100]
ENSG00000199893	RNA, 5S ribosomal 257 [Source:HGNC Symbol;Acc:43157]
ENSG00000199920	U4 spliceosomal RNA [Source:RFAM;Acc:RF00015]
ENSG00000199940	7SK RNA [Source:RFAM;Acc:RF00100]
ENSG00000199949	Y RNA [Source:RFAM;Acc:RF00019]
ENSG00000199975	7SK RNA [Source:RFAM;Acc:RF00100]
ENSG00000200037	RNA, 5S ribosomal 32 [Source:HGNC Symbol;Acc:42608]
ENSG00000200075	Small nucleolar RNA SNORA25 [Source:RFAM;Acc:RF00402]
ENSG00000200113	Small nucleolar RNA SNORA51 [Source:RFAM;Acc:RF00432]
ENSG00000200131	7SK RNA [Source:RFAM;Acc:RF00100]
ENSG00000200138	Y RNA [Source:RFAM;Acc:RF00019]
ENSG00000200139	U6 spliceosomal RNA [Source:RFAM;Acc:RF00026]
ENSG00000200151	7SK RNA [Source:RFAM;Acc:RF00100]
ENSG00000200153	RNA, U6 small nuclear 23 [Source:HGNC Symbol;Acc:34267]
ENSG00000200161	7SK RNA [Source:RFAM;Acc:RF00100]
ENSG00000200168	RNA, 5S ribosomal 350 [Source:HGNC Symbol;Acc:43250]
ENSG00000200197	RNA, U1 small nuclear 21, pseudogene [Source:HGNC Symbol;Acc:41947]
ENSG00000200198	7SK RNA [Source:RFAM;Acc:RF00100]
ENSG00000200220	U6 spliceosomal RNA [Source:RFAM;Acc:RF00026]
ENSG00000200235	Small nucleolar RNA SNORA27 [Source:RFAM;Acc:RF00443]
ENSG00000200237	Small nucleolar RNA SNORA70 [Source:RFAM;Acc:RF00156]
ENSG00000200243	7SK RNA [Source:RFAM;Acc:RF00100]
ENSG00000200256	Y RNA [Source:RFAM;Acc:RF00019]
ENSG00000200278	RNA, 5S ribosomal 352 [Source:HGNC Symbol;Acc:43252]
ENSG00000200281	U6 spliceosomal RNA [Source:RFAM;Acc:RF00026]
ENSG00000200293	RNA, 5S ribosomal 393 [Source:HGNC Symbol;Acc:43293]
ENSG00000200294	Small nucleolar RNA SNORA36 family [Source:RFAM;Acc:RF00340]
ENSG00000200301	RNA, 5S ribosomal 483 [Source:HGNC Symbol;Acc:43383]
ENSG00000200312	7SK RNA [Source:RFAM;Acc:RF00100]
ENSG00000200313	RNA, 5.8S ribosomal 7 [Source:HGNC Symbol;Acc:41962]
ENSG00000200326	RNA, 5S ribosomal 391 [Source:HGNC Symbol;Acc:43291]
ENSG00000200389	U6 spliceosomal RNA [Source:RFAM;Acc:RF00026]
ENSG00000200394	small nucleolar RNA, H/ACA box 38B (retrotransposed) [Source:HGNC Symbol;Acc:33617]
ENSG00000200397	Y RNA [Source:RFAM;Acc:RF00019]
ENSG00000200475	7SK RNA [Source:RFAM;Acc:RF00100]
ENSG00000200527	RNA, 5S ribosomal 457 [Source:HGNC Symbol;Acc:43357]
ENSG00000200530	small nucleolar RNA, C/D box 35B [Source:HGNC Symbol;Acc:17365]
ENSG00000200537	RNA, Ro-associated Y4 pseudogene 6 [Source:HGNC Symbol;Acc:34055]
ENSG00000200543	7SK RNA [Source:RFAM;Acc:RF00100]
ENSG00000200563	U6 spliceosomal RNA [Source:RFAM;Acc:RF00026]
ENSG00000200579	Y RNA [Source:RFAM;Acc:RF00019]
ENSG00000200597	U1 spliceosomal RNA [Source:RFAM;Acc:RF00003]
ENSG00000200626	RNA, 5S ribosomal 325 [Source:HGNC Symbol;Acc:43225]
ENSG00000200629	Y RNA [Source:RFAM;Acc:RF00019]
ENSG00000200683	U6 spliceosomal RNA [Source:RFAM;Acc:RF00026]
ENSG00000200693	Small nucleolar RNA U3 [Source:RFAM;Acc:RF00012]
ENSG00000200708	7SK RNA [Source:RFAM;Acc:RF00100]
ENSG00000200718	7SK RNA [Source:RFAM;Acc:RF00100]
ENSG00000200735	RNA, Ro-associated Y4 pseudogene 8 [Source:HGNC Symbol;Acc:34057]
ENSG00000200738	RNA, 5S ribosomal 472 [Source:HGNC Symbol;Acc:43372]
ENSG00000200755	RNA, 5S ribosomal 68 [Source:HGNC Symbol;Acc:42845]
ENSG00000200769	Y RNA [Source:RFAM;Acc:RF00019]
ENSG00000200783	7SK RNA [Source:RFAM;Acc:RF00100]
ENSG00000200794	7SK RNA [Source:RFAM;Acc:RF00100]
ENSG00000200795	RNA, U4 small nuclear 1 [Source:HGNC Symbol;Acc:10192]
ENSG00000200814	U6 spliceosomal RNA [Source:RFAM;Acc:RF00026]
ENSG00000200830	7SK RNA [Source:RFAM;Acc:RF00100]
ENSG00000200839	RNA, 5S ribosomal 48 [Source:HGNC Symbol;Acc:42824]
ENSG00000200843	RNA, Ro-associated Y4 pseudogene 4 [Source:HGNC Symbol;Acc:34050]
ENSG00000200849	Y RNA [Source:RFAM;Acc:RF00019]
ENSG00000200867	7SK RNA [Source:RFAM;Acc:RF00100]
ENSG00000200889	U4 spliceosomal RNA [Source:RFAM;Acc:RF00015]
ENSG00000200893	U6 spliceosomal RNA [Source:RFAM;Acc:RF00026]
ENSG00000200897	Small nucleolar RNA SNORD74 [Source:RFAM;Acc:RF00284]
ENSG00000200924	U6 spliceosomal RNA [Source:RFAM;Acc:RF00026]
ENSG00000200941	U6 spliceosomal RNA [Source:RFAM;Acc:RF00026]
ENSG00000200966	7SK RNA [Source:RFAM;Acc:RF00100]
ENSG00000201015	U6 spliceosomal RNA [Source:RFAM;Acc:RF00026]
ENSG00000201016	U6 spliceosomal RNA [Source:RFAM;Acc:RF00026]
ENSG00000201023	Y RNA [Source:RFAM;Acc:RF00019]
ENSG00000201027	7SK RNA [Source:RFAM;Acc:RF00100]
ENSG00000201031	Y RNA [Source:RFAM;Acc:RF00019]
ENSG00000201066	7SK RNA [Source:RFAM;Acc:RF00100]
ENSG00000201071	Y RNA [Source:RFAM;Acc:RF00019]
ENSG00000201102	Y RNA [Source:RFAM;Acc:RF00019]
ENSG00000201148	RNA, 5S ribosomal 42 [Source:HGNC Symbol;Acc:42818]
ENSG00000201161	RNA, 7SK small nuclear pseudogene 10 [Source:HGNC Symbol;Acc:42628]
ENSG00000201168	RNA, 5S ribosomal 368 [Source:HGNC Symbol;Acc:43268]
ENSG00000201185	RNA, 5S ribosomal 202 [Source:HGNC Symbol;Acc:43102]
ENSG00000201245	Small nucleolar RNA SNORA25 [Source:RFAM;Acc:RF00402]
ENSG00000201288	U6 spliceosomal RNA [Source:RFAM;Acc:RF00026]
ENSG00000201291	U1 spliceosomal RNA [Source:RFAM;Acc:RF00003]
ENSG00000201292	U6 spliceosomal RNA [Source:RFAM;Acc:RF00026]
ENSG00000201301	RNA, 5S ribosomal 130 [Source:HGNC Symbol;Acc:43030]
ENSG00000201309	Y RNA [Source:RFAM;Acc:RF00019]
ENSG00000201325	RNA, 5S ribosomal 142 [Source:HGNC Symbol;Acc:43042]
ENSG00000201339	Y RNA [Source:RFAM;Acc:RF00019]
ENSG00000201364	7SK RNA [Source:RFAM;Acc:RF00100]
ENSG00000201367	U6 spliceosomal RNA [Source:RFAM;Acc:RF00026]
ENSG00000201376	Small nucleolar RNA SNORA70 [Source:RFAM;Acc:RF00156]
ENSG00000201395	7SK RNA [Source:RFAM;Acc:RF00100]
ENSG00000201428	7SK RNA [Source:RFAM;Acc:RF00100]
ENSG00000201443	U6 spliceosomal RNA [Source:RFAM;Acc:RF00026]
ENSG00000201493	U1 spliceosomal RNA [Source:RFAM;Acc:RF00003]
ENSG00000201496	7SK RNA [Source:RFAM;Acc:RF00100]
ENSG00000201518	RNA, 5S ribosomal 513 [Source:HGNC Symbol;Acc:43413]
ENSG00000201523	RNA, 5S ribosomal 205 [Source:HGNC Symbol;Acc:43105]
ENSG00000201583	7SK RNA [Source:RFAM;Acc:RF00100]
ENSG00000201596	Y RNA [Source:RFAM;Acc:RF00019]
ENSG00000201608	U4 spliceosomal RNA [Source:RFAM;Acc:RF00015]
ENSG00000201612	7SK RNA [Source:RFAM;Acc:RF00100]
ENSG00000201622	U6 spliceosomal RNA [Source:RFAM;Acc:RF00026]
ENSG00000201641	U6 spliceosomal RNA [Source:RFAM;Acc:RF00026]
ENSG00000201644	Y RNA [Source:RFAM;Acc:RF00019]
ENSG00000201665	RNA, 7SK small nuclear pseudogene 6 [Source:HGNC Symbol;Acc:42624]
ENSG00000201684	7SK RNA [Source:RFAM;Acc:RF00100]
ENSG00000201704	RNA, 5S ribosomal 396 [Source:HGNC Symbol;Acc:43296]
ENSG00000201742	U6 spliceosomal RNA [Source:RFAM;Acc:RF00026]
ENSG00000201747	U6 spliceosomal RNA [Source:RFAM;Acc:RF00026]
ENSG00000201786	Y RNA [Source:RFAM;Acc:RF00019]
ENSG00000201793	RNA, 7SK small nuclear pseudogene 9 [Source:HGNC Symbol;Acc:42627]
ENSG00000201800	Y RNA [Source:RFAM;Acc:RF00019]
ENSG00000201820	Y RNA [Source:RFAM;Acc:RF00019]
ENSG00000201860	Y RNA [Source:RFAM;Acc:RF00019]
ENSG00000201898	Small nucleolar RNA SNORA72 [Source:RFAM;Acc:RF00139]
ENSG00000201912	7SK RNA [Source:RFAM;Acc:RF00100]
ENSG00000201916	Y RNA [Source:RFAM;Acc:RF00019]
ENSG00000201962	RNA, 5S ribosomal 126 [Source:HGNC Symbol;Acc:43026]
ENSG00000201999	RNA, 5S ribosomal 428 [Source:HGNC Symbol;Acc:43328]
ENSG00000202023	Small nucleolar RNA SNORD81 [Source:RFAM;Acc:RF00136]
ENSG00000202041	Y RNA [Source:RFAM;Acc:RF00019]
ENSG00000202047	RNA, 5S ribosomal 324 [Source:HGNC Symbol;Acc:43224]
ENSG00000202050	U6 spliceosomal RNA [Source:RFAM;Acc:RF00026]
ENSG00000202069	U4 spliceosomal RNA [Source:RFAM;Acc:RF00015]
ENSG00000202071	Y RNA [Source:RFAM;Acc:RF00019]
ENSG00000202140	Y RNA [Source:RFAM;Acc:RF00019]
ENSG00000202141	Y RNA [Source:RFAM;Acc:RF00019]
ENSG00000202147	RNA, 5S ribosomal 329 [Source:HGNC Symbol;Acc:43229]
ENSG00000202186	U6 spliceosomal RNA [Source:RFAM;Acc:RF00026]
ENSG00000202217	7SK RNA [Source:RFAM;Acc:RF00100]
ENSG00000202233	Small nucleolar RNA U3 [Source:RFAM;Acc:RF00012]
ENSG00000202241	7SK RNA [Source:RFAM;Acc:RF00100]
ENSG00000202255	Y RNA [Source:RFAM;Acc:RF00019]
ENSG00000202308	U6 spliceosomal RNA [Source:RFAM;Acc:RF00026]
ENSG00000202322	RNA, 5S ribosomal 131 [Source:HGNC Symbol;Acc:43031]
ENSG00000202341	U6 spliceosomal RNA [Source:RFAM;Acc:RF00026]
ENSG00000202343	Small nucleolar RNA SNORA2/SNORA34 family [Source:RFAM;Acc:RF00410]
ENSG00000202344	7SK RNA [Source:RFAM;Acc:RF00100]
ENSG00000202347	RNA, U1 small nuclear 16, pseudogene [Source:HGNC Symbol;Acc:39890]
ENSG00000202360	7SK RNA [Source:RFAM;Acc:RF00100]
ENSG00000202383	RNA, 5S ribosomal 279 [Source:HGNC Symbol;Acc:43179]
ENSG00000202415	7SK RNA [Source:RFAM;Acc:RF00100]
ENSG00000202429	U4 spliceosomal RNA [Source:RFAM;Acc:RF00015]
ENSG00000202479	Small nucleolar RNA SNORD14 [Source:RFAM;Acc:RF00016]
ENSG00000202485	U6 spliceosomal RNA [Source:RFAM;Acc:RF00026]
ENSG00000202498	Small nucleolar RNA SNORD116 [Source:RFAM;Acc:RF00108]
ENSG00000202532	U6 spliceosomal RNA [Source:RFAM;Acc:RF00026]
ENSG00000202536	Y RNA [Source:RFAM;Acc:RF00019]
ENSG00000202538	RNA, U4 small nuclear 2 [Source:HGNC Symbol;Acc:10193]
ENSG00000203257
ENSG00000203258
ENSG00000203260
ENSG00000203266
ENSG00000203276
ENSG00000203280
ENSG00000203288
ENSG00000203301	Uncharacterized protein [Source:UniProtKB/TrEMBL;Acc:F5H5L2]
ENSG00000203307
ENSG00000203314
ENSG00000203316
ENSG00000203321
ENSG00000203325
ENSG00000203327
ENSG00000203334
ENSG00000203335
ENSG00000203356
ENSG00000203362
ENSG00000203377
ENSG00000203386
ENSG00000203394
ENSG00000203395
ENSG00000203396
ENSG00000203401
ENSG00000203403
ENSG00000203415
ENSG00000203417
ENSG00000203426
ENSG00000203427
ENSG00000203434
ENSG00000203437
ENSG00000203441	long intergenic non-protein coding RNA 449 [Source:HGNC Symbol;Acc:42786]
ENSG00000203446
ENSG00000203465
ENSG00000203472
ENSG00000203473
ENSG00000203478
ENSG00000203497
ENSG00000203498
ENSG00000203499
ENSG00000203504
ENSG00000203527
ENSG00000203531
ENSG00000203562
ENSG00000203564
ENSG00000203565
ENSG00000203585
ENSG00000203588	IGBP1 antisense RNA 1 (non-protein coding) [Source:HGNC Symbol;Acc:40295]
ENSG00000203593
ENSG00000203601
ENSG00000203602
ENSG00000203605
ENSG00000203614
ENSG00000203620
ENSG00000203632
ENSG00000203643
ENSG00000203644
ENSG00000203645	long intergenic non-protein coding RNA 501 [Source:HGNC Symbol;Acc:43439]
ENSG00000203650
ENSG00000203652
ENSG00000203666	EF-hand calcium binding domain 2 [Source:HGNC Symbol;Acc:28166]
ENSG00000203667	COX20 Cox2 chaperone homolog (S. cerevisiae) [Source:HGNC Symbol;Acc:26970]
ENSG00000203685	chromosome 1 open reading frame 95 [Source:HGNC Symbol;Acc:30491]
ENSG00000203688
ENSG00000203691
ENSG00000203706	chromosome 1 open reading frame 133 [Source:HGNC Symbol;Acc:32019]
ENSG00000203709	chromosome 1 open reading frame 132 [Source:HGNC Symbol;Acc:32018]
ENSG00000203711	chromosome 6 open reading frame 99 [Source:HGNC Symbol;Acc:21179]
ENSG00000203721	chromosome 1 open reading frame 98 [Source:HGNC Symbol;Acc:21901]
ENSG00000203724	chromosome 1 open reading frame 53 [Source:HGNC Symbol;Acc:30003]
ENSG00000203727	sterile alpha motif domain containing 5 [Source:HGNC Symbol;Acc:21180]
ENSG00000203729	long intergenic non-protein coding RNA 272 [Source:HGNC Symbol;Acc:26898]
ENSG00000203733	gap junction protein, epsilon 1, 23kDa [Source:HGNC Symbol;Acc:33251]
ENSG00000203734	epithelial cell transforming sequence 2 oncogene-like [Source:HGNC Symbol;Acc:21118]
ENSG00000203737	G protein-coupled receptor 52 [Source:HGNC Symbol;Acc:4508]
ENSG00000203739
ENSG00000203756	transmembrane protein 244 [Source:HGNC Symbol;Acc:21571]
ENSG00000203760	centromere protein W [Source:HGNC Symbol;Acc:21488]
ENSG00000203778	chromosome 6 open reading frame 225 [Source:HGNC Symbol;Acc:33858]
ENSG00000203781
ENSG00000203795	family with sequence similarity 24, member A [Source:HGNC Symbol;Acc:23470]
ENSG00000203801	long intergenic non-protein coding RNA 222 [Source:HGNC Symbol;Acc:21560]
ENSG00000203804	chromosome 1 open reading frame 138 [Source:HGNC Symbol;Acc:32041]
ENSG00000203808	BVES antisense RNA 1 (non-protein coding) [Source:HGNC Symbol;Acc:21223]
ENSG00000203837	pancreatic lipase-related protein 3 [Source:HGNC Symbol;Acc:23492]
ENSG00000203863	Uncharacterized protein; cDNA FLJ27030 fis, clone SLV07741 [Source:UniProtKB/TrEMBL;Acc:Q6ZNW3]
ENSG00000203864	chromosome 1 open reading frame 137 [Source:HGNC Symbol;Acc:32040]
ENSG00000203865	ATP1A1 opposite strand [Source:HGNC Symbol;Acc:28262]
ENSG00000203870	chromosome X open reading frame 68 [Source:HGNC Symbol;Acc:41915]
ENSG00000203871	chromosome 6 open reading frame 164 [Source:HGNC Symbol;Acc:21404]
ENSG00000203876	Uncharacterized protein [Source:UniProtKB/TrEMBL;Acc:F5H2M6]
ENSG00000203877	ripply2 homolog (zebrafish) [Source:HGNC Symbol;Acc:21390]
ENSG00000203878
ENSG00000203886	CYP17A1 antisense RNA 1 (non-protein coding) [Source:HGNC Symbol;Acc:31671]
ENSG00000203897
ENSG00000203900
ENSG00000203910	chromosome 1 open reading frame 146 [Source:HGNC Symbol;Acc:24032]
ENSG00000203914	heat shock protein 90kDa beta (Grp94), member 3, pseudogene [Source:HGNC Symbol;Acc:12100]
ENSG00000203923	SPANX family, member N1 [Source:HGNC Symbol;Acc:33174]
ENSG00000203924	SPANX family, member N2 [Source:HGNC Symbol;Acc:33175]
ENSG00000203926	SPANX family, member A2 [Source:HGNC Symbol;Acc:14328]
ENSG00000203930	Uncharacterized protein [Source:UniProtKB/TrEMBL;Acc:Q5JPA2]
ENSG00000203945	Novel protein; Uncharacterized protein [Source:UniProtKB/TrEMBL;Acc:Q5JPQ1]
ENSG00000203951
ENSG00000203963	chromosome 1 open reading frame 141 [Source:HGNC Symbol;Acc:32044]
ENSG00000203971
ENSG00000203987	Uncharacterized protein; cDNA FLJ46557 fis, clone THYMU3039846 [Source:UniProtKB/TrEMBL;Acc:Q6ZR86]
ENSG00000203989	Rhox homeobox family, member 2B [Source:HGNC Symbol;Acc:33519]
ENSG00000203993	chromosome 9 open reading frame 37 [Source:HGNC Symbol;Acc:23395]
ENSG00000203999
ENSG00000204006	chromosome 1 open reading frame 185 [Source:HGNC Symbol;Acc:28096]
ENSG00000204019	chromosome X open reading frame 61 [Source:HGNC Symbol;Acc:33494]
ENSG00000204044
ENSG00000204049	Uncharacterized protein; cDNA FLJ43696 fis, clone TBAES2007964 [Source:UniProtKB/TrEMBL;Acc:Q6ZUH9]
ENSG00000204054
ENSG00000204055
ENSG00000204060	forkhead box O6 [Source:HGNC Symbol;Acc:24814]
ENSG00000204091	testis development related 1 (non-protein coding) [Source:HGNC Symbol;Acc:43642]
ENSG00000204092
ENSG00000204110
ENSG00000204116	cysteine-rich hydrophobic domain 1 [Source:HGNC Symbol;Acc:1934]
ENSG00000204117
ENSG00000204118	nucleosome assembly protein 1-like 6 [Source:HGNC Symbol;Acc:31706]
ENSG00000204121	endothelin converting enzyme-like 1, pseudogene 2 [Source:HGNC Symbol;Acc:14019]
ENSG00000204140	colipase-like 1 [Source:HGNC Symbol;Acc:21251]
ENSG00000204147	N-acylsphingosine amidohydrolase (non-lysosomal ceramidase) 2B [Source:HGNC Symbol;Acc:23456]
ENSG00000204148	long intergenic non-protein coding RNA 474 [Source:HGNC Symbol;Acc:23367]
ENSG00000204173	leucine rich repeat containing 37, member A5, pseudogene [Source:HGNC Symbol;Acc:23369]
ENSG00000204183	growth differentiation factor 5 opposite strand [Source:HGNC Symbol;Acc:33435]
ENSG00000204187	chromosome 10 open reading frame 136 [Source:HGNC Symbol;Acc:31657]
ENSG00000204188	gametogenetin binding protein 1 (pseudogene) [Source:HGNC Symbol;Acc:19427]
ENSG00000204193	thioredoxin domain containing 8 (spermatozoa) [Source:HGNC Symbol;Acc:31454]
ENSG00000204241
ENSG00000204250	long intergenic non-protein coding RNA 587 [Source:HGNC Symbol;Acc:31372]
ENSG00000204271	spindlin family, member 3 [Source:HGNC Symbol;Acc:27272]
ENSG00000204272
ENSG00000204277	Uncharacterized protein; cDNA FLJ46600 fis, clone THYMU3047144 [Source:UniProtKB/TrEMBL;Acc:Q6ZR66]
ENSG00000204282	Uncharacterized protein [Source:UniProtKB/TrEMBL;Acc:Q6YL35]
ENSG00000204283
ENSG00000204291	collagen, type XV, alpha 1 [Source:HGNC Symbol;Acc:2192]
ENSG00000204300	transmembrane protein 225 [Source:HGNC Symbol;Acc:32390]
ENSG00000204323	chromosome 17 open reading frame 109 [Source:HGNC Symbol;Acc:40030]
ENSG00000204334	Uncharacterized protein LOC285141 [Source:UniProtKB/Swiss-Prot;Acc:A1L162]
ENSG00000204343	chromosome 9 open reading frame 118 [Source:HGNC Symbol;Acc:25943]
ENSG00000204345	CD300 molecule-like family member d [Source:HGNC Symbol;Acc:16848]
[truncated: 11,446 more rows]
