# Supplementary material for: An Improved Canine Genome and a Comprehensive Catalogue of Coding Genes and Non-Coding Transcripts
Source: PLoS One. 2014 Mar 13;9(3):e91172. doi: 10.1371/journal.pone.0091172 (PMC3953330; doi:10.1371/journal.pone.0091172)
Supplement: Table S5 — Canonical pathways with multiple genes containing antisense transcripts. (XLSX) [file pone.0091172.s007.xlsx]

## Sheet: asGO.txt
¬© 2000-2013 Ingenuity Systems, Inc. All rights reserved.
Ingenuity Canonical Pathways	-log(p-value)	Ratio	Molecules
Protein Kinase A Signaling	3.56	0.154	MYH10,PTPN23,PDE3A,LIPE,PLCH2,TGFBR2,CAMK2D,PDE7B,ADCY5,RYR3,PLCB1,PPP1CA,PDE11A,NFKBIB,PRKD3,PLN,PRKCQ,YWHAE,YWHAZ,PDE6C,NFKB2,ITPR1,GNG3,PTPRM,RAP1A,null,TTN,GYS2,PYGM,PTPRB,ANAPC5,PRKCH,LEF1,EBI3,PTPN21,PPP1CC,PTPN9,PTPN13,PTPRF,EP300,PLCD1,GNG11,MTM1,PRKAR1B,PTPRZ1,RYR1,MTMR3,PTPN7,ADCY2,GNAS,PTPRK,PDE4C,MAP3K1,PYGL,AKAP6,TCF7L1,PDE4D,ADD3,FLNC,NFATC2,PDE8B,null,PTPN22
FcŒ≥ Receptor-mediated Phagocytosis in Macrophages and Monocytes	2.88	0.196	GAB2,PRKCQ,ARPC5L,ACTA2,PIK3C2G,FCGR1A,PLD1,NCK2,PLA2G6,AKT1,RAB11B,PIK3CG,HCK,VAMP3,AKT3,VAV1,PRKCH,PIK3R2,PLD6,PRKD3
Glioma Signaling	2.76	0.179	PRKCQ,PDGFA,SUV39H1,PIK3C2G,CDKN2C,RBL1,CDKN2B,SIN3A,E2F6,RB1,CAMK2D,AKT1,IGF1,PIK3CG,SOS1,E2F5,AKT3,PRKCH,PIK3R2,PRKD3
RAR Activation	2.7	0.164	DHRS7C,MAP3K5,MAPK13,MNAT1,EP300,LRAT,AKT1,ALDH1A1,RPL7A,ADCY5,PIK3CG,PNRC1,PRKAR1B,GTF2H5,AKT3,PIK3R2,RDH13,PRKD3,ADCY2,SRA1,GNAS,PRKCQ,IL3RA,RDH14,MED1,MAP3K1,SMAD7,NFKB2,IGFBP3,PRKCH,PML
AMPK Signaling	2.62	0.151	PRKAB1,AK8,LIPE,MAPK13,PPM1D,AKT1,PPM1J,PIK3CG,PPM1L,RPTOR,PRKAR1B,PRKAA1,AKT3,CPT1C,PIK3R2,AK7,GNAS,CKM,STK11,STRADA,AK3,PIK3C2G,GYS2,CPT2,CHRNE
Relaxin Signaling	2.52	0.158	GUCY2C,PDE3A,GNA14,GNG11,AKT1,PDE7B,GNAT1,ADCY5,PIK3CG,PRKAR1B,AKT3,PIK3R2,PDE11A,NFKBIB,ADCY2,GNAS,PDE4C,PDE6C,PIK3C2G,NFKB2,GNG3,PDE4D,RAP1A,RXFP1,PDE8B
NF-Œ∫B Activation by Viruses	2.5	0.195	PRKCQ,MAP3K1,PIK3C2G,ITGA5,NFKB2,null,LCK,IKBKG,AKT1,PIK3CG,AKT3,PRKCH,PIK3R2,EIF2AK2,NFKBIB,PRKD3
Huntington's Disease Signaling	2.44	0.152	CAPN11,HDAC10,CASP4,EP300,TGM2,GNG11,AKT1,IGF1,PIK3CG,SOS1,VAMP3,PLCB1,AKT3,GOSR1,PIK3R2,PRKD3,NAPB,CASP10,MAP2K7,PRKCQ,PIK3C2G,BAX,HIP1,null,GNG3,ITPR1,UBE2S,null,SIN3A,GRM5,DNM1,CAPN8,DYNC1I2,DCTN1,CAPN9,PRKCH
G Beta Gamma Signaling	2.4	0.155	ADCY2,GNAS,PRKCQ,GNG3,GNA14,BTK,GNG11,AKT1,GNAT1,PIK3CG,SOS1,ARHGEF6,PRKAR1B,AKT3,PRKCH,KCNJ6,CAV2,PRKD3
Hepatic Fibrosis / Hepatic Stellate Cell Activation	2.31	0.171	MYH10,CD40LG,ICAM1,PDGFA,ACTA2,VEGFB,CCL5,TGFBR2,COL1A2,IGF1,LAMA1,TNFRSF1B,IL10,MYH13,FLT1,MYH14,SMAD7,BAX,NFKB2,null,FGF1,null,IGFBP3,IL1B,CCR7
Cellular Effects of Sildenafil (Viagra)	2.2	0.156	MYH10,CACNG1,KCNN4,ADCY2,GNAS,PDE4C,GUCY2C,MYH13,MYH14,PDE3A,ACTA2,ITPR1,PRKG2,PLCH2,PDE4D,null,CACNA1A,PLCD1,KCNN1,ADCY5,CACNG5,PRKAR1B,PLCB1
Ephrin Receptor Signaling	2.14	0.145	RAPGEF1,PDGFA,PTPN13,VEGFB,GNA14,EP300,LIMK1,NCK2,EFNB2,EPHB1,AKT1,GNG11,GNAT1,PIK3CG,SOS1,AKT3,GNAS,null,ARPC5L,PIK3C2G,ITGA5,GNG3,null,RAP1A,FGF1,EPHA6,WIPF1,ADAM10,EPHA5
iCOS-iCOSL Signaling in T Helper Cells	2.14	0.163	GAB2,CD40LG,PRKCQ,PIK3C2G,ITPR1,NFKB2,PLEKHA4,IKBKG,LCK,CAMK2D,AKT1,CD80,PIK3CG,AKT3,NFATC2,VAV1,IL2RA,PLEKHA1,PIK3R2,NFKBIB
Molecular Mechanisms of Cancer	2.12	0.133	GAB2,RAPGEF1,SUV39H1,NCSTN,CDKN2C,MAPK13,RBL1,MYC,TGFBR2,RB1,E2F6,CAMK2D,GNAT1,ADCY5,PIK3CG,PLCB1,NFKBIB,PRKD3,CASP10,PRKCQ,RHOJ,NFKB2,RAP1A,RASGRF2,ARHGEF6,LEF1,PRKCH,NOTCH1,GNA14,HIF1A,MAP3K5,CDKN2B,RHOH,EP300,AKT1,MAP3K7,SOS1,E2F5,PRKAR1B,AKT3,ARHGEF2,PIK3R2,ADCY2,GNAS,SMAD7,PIK3C2G,BAX,SIN3A,RASGRP1,LRP1
Chronic Myeloid Leukemia Signaling	2.09	0.171	GAB2,SUV39H1,PIK3C2G,HDAC10,NFKB2,RBL1,SIN3A,MYC,TGFBR2,RB1,E2F6,IKBKG,AKT1,PIK3CG,SOS1,E2F5,AKT3,PIK3R2
Type II Diabetes Mellitus Signaling	2.06	0.13	MAP2K7,PRKCQ,PRKAB1,MAP3K1,PIK3C2G,NFKB2,MAP3K5,KCNJ11,IKBKG,AKT1,MAP3K7,PIK3CG,GCK,PRKAA1,ABCC8,AKT3,PRKCH,PIK3R2,TNFRSF1B,NFKBIB,PRKD3
Tight Junction Signaling	2.05	0.161	MYH10,F2RL2,CLDN20,ACTA2,SYMPK,SMURF1,TGFBR2,MPDZ,AKT1,PPM1J,PPM1L,CGN,PRKAR1B,AKT3,ARHGEF2,TNFRSF1B,TJP2,TJP1,MYH13,MYH14,CLDN18,YBX3,NFKB2,null,NUDT21,CLDN2
Cardiac Œ≤-adrenergic Signaling	2.04	0.15	PPP1CC,ADCY2,PLN,GNAS,PDE4C,PDE3A,ADRBK2,PDE6C,AKAP6,GNG3,PDE4D,ATP2A2,CACNA1A,GNG11,PDE7B,ADCY5,PPM1J,PPM1L,PRKAR1B,PDE8B,PDE11A,PPP1CA,PKIG
VEGF Family Ligand-Receptor Interactions	1.94	0.179	PRKCQ,NRP2,FLT1,PIK3C2G,VEGFB,PLA2G4E,PLA2G6,AKT1,PIK3CG,null,SOS1,AKT3,PRKCH,PIK3R2,PRKD3
p70S6K Signaling	1.93	0.163	F2RL2,PRKCQ,YWHAE,PIK3C2G,YWHAZ,PLCH2,F2,PLD1,BTK,PLCD1,AKT1,PPM1J,PIK3CG,PPM1L,SOS1,PLCB1,AKT3,PRKCH,PIK3R2,BCAP31,PRKD3
Thrombin Signaling	1.87	0.146	F2RL2,MAPK13,GNA14,PLCH2,RHOH,F2,PLCD1,GNG11,AKT1,CAMK2D,GNAT1,ADCY5,PIK3CG,SOS1,AKT3,PLCB1,ARHGEF2,PIK3R2,PRKD3,ADCY2,GNAS,PRKCQ,PIK3C2G,RHOJ,NFKB2,ITPR1,GNG3,null,ARHGEF6,PRKCH
HGF Signaling	1.86	0.171	RAPGEF1,MAP2K7,PRKCQ,MAP3K1,PIK3C2G,MAP3K5,RAP1A,ELF1,AKT1,MAP3K7,PIK3CG,SOS1,AKT3,PRKCH,PIK3R2,PRKD3,ELK3,ELF5
Axonal Guidance Signaling	1.85	0.127	WNT3,PLCH2,LIMK1,NCK2,MICAL1,EPHB1,GNAT1,PIK3CG,ABLIM3,PLCB1,PLXNB3,PRKD3,WNT5B,PRKCQ,ITGA5,DPYSL5,GNG3,RAP1A,null,ADAM18,EPHA6,SRGAP3,ARHGEF6,PRKCH,SLIT1,PDGFA,VEGFB,GNA14,PLXNA2,EIF4E,PLCD1,EFNB2,GNG11,AKT1,IGF1,MKNK1,SOS1,PRKAR1B,AKT3,PIK3R2,SHANK2,TUBB1,GNAS,null,NRP2,ADAM15,ARPC5L,PIK3C2G,ADAM20,null,WIPF1,TUBA1A,KIF7,ADAM10,NFATC2,EPHA5
Small Cell Lung Cancer Signaling	1.84	0.157	FHIT,SUV39H1,PIK3C2G,NFKB2,CDKN2B,SIN3A,MYC,RB1,IKBKG,AKT1,PIK3CG,AKT3,PIK3R2,NFKBIB
Nitric Oxide Signaling in the Cardiovascular System	1.84	0.152	PLN,GUCY2C,FLT1,PIK3C2G,VEGFB,ITPR1,PRKG2,ATP2A2,CACNA1A,AKT1,PIK3CG,null,PRKAR1B,AKT3,PIK3R2
Telomerase Signaling	1.81	0.175	PIK3C2G,HDAC10,PTGES3,ELF1,MYC,RB1,AKT1,PPM1J,PIK3CG,PPM1L,SOS1,TPP1,AKT3,IL2RA,PIK3R2,POT1,ELK3,ELF5
mTOR Signaling	1.81	0.142	PRKAB1,VEGFB,EIF4A2,HIF1A,RHOH,RPS11,EIF4E,null,AKT1,PIK3CG,PPM1J,PPM1L,PRKAA1,RPTOR,AKT3,PIK3R2,PRKD3,EIF4B,MAPKAP1,PRKCQ,STK11,PIK3C2G,EIF4G3,RHOJ,PLD1,EIF4A1,RPS6KA4,PRKCH,RPS6KA1,PLD6
Dendritic Cell Maturation	1.79	0.135	CD40LG,IL12A,ICAM1,LTB,MAPK13,PLCH2,FCGR1A,null,EP300,PLCD1,COL1A2,IKBKG,AKT1,PIK3CG,AKT3,PLCB1,COL10A1,PIK3R2,TNFRSF1B,NFKBIB,IL10,COL2A1,PIK3C2G,NFKB2,CD80,CD86,IL1B,CCR7
Endothelin-1 Signaling	1.77	0.144	GUCY2C,CASP4,MAPK13,GNA14,PLCH2,PLCD1,MYC,PLA2G4E,GNAT1,ADCY5,PIK3CG,PLB1,SOS1,PLCB1,PIK3R2,PRKD3,CASP10,ADCY2,GNAS,PRKCQ,null,PIK3C2G,ITPR1,PLD1,PLA2G6,PRKCH,PLD6
Synaptic Long Term Depression	1.75	0.145	PRKCQ,GNAS,GUCY2C,GRM3,null,ITPR1,PRKG2,GNA14,PLCH2,GRM5,PLCD1,PLA2G6,PLA2G4E,IGF1,GNAT1,PPM1J,PLB1,RYR3,PPM1L,PLCB1,RYR1,PRKCH,PRKD3
Neuregulin Signaling	1.71	0.157	PRKCQ,NRG2,ITGA5,NRG4,ERBB3,null,MYC,AKT1,NRG3,SOS1,AKT3,PRKCH,PIK3R2,PRKD3,RNF41,MATK
Production of Nitric Oxide and Reactive Oxygen Species in Macrophages	1.7	0.133	PPP1CC,APOB,ARG2,MAP3K5,MAPK13,RHOH,IKBKG,AKT1,MAP3K7,PPM1J,PIK3CG,HOXA10,PPM1L,AKT3,PIK3R2,TNFRSF1B,NFKBIB,PPP1CA,PRKD3,MAP2K7,PRKCQ,MAP3K1,PIK3C2G,RHOJ,NFKB2,RAP1A,APOC1,PRKCH
ErbB4 Signaling	1.69	0.179	AKT1,PRKCQ,NRG2,NRG3,PIK3CG,SOS1,PIK3C2G,NRG4,NCSTN,PRKCH,PIK3R2,PRKD3
Leptin Signaling in Obesity	1.69	0.169	ADCY2,GNAS,PDE3A,PIK3C2G,PLCH2,PLCD1,AKT1,ADCY5,PIK3CG,PRKAR1B,AKT3,PLCB1,PIK3R2,GHRL
Role of NFAT in Cardiac Hypertrophy	1.67	0.135	HDAC10,MAPK13,PLCH2,EP300,PLCD1,TGFBR2,GNG11,AKT1,CAMK2D,IGF1,MAP3K7,ADCY5,PIK3CG,SOS1,PRKAR1B,PLCB1,AKT3,PIK3R2,PRKD3,ADCY2,MAP2K7,GNAS,PRKCQ,MAP3K1,PIK3C2G,GNG3,ITPR1,PRKCH
tRNA Splicing	1.66	0.178	PDE4C,PDE7B,PDE3A,TSEN54,PDE6C,PDE8B,PDE11A,PDE4D
P2Y Purigenic Receptor Signaling Pathway	1.65	0.145	ADCY2,GNAS,PRKCQ,PIK3C2G,GNG3,NFKB2,PLCH2,EP300,MYC,PLCD1,GNG11,AKT1,ADCY5,PIK3CG,PRKAR1B,PLCB1,AKT3,PRKCH,PIK3R2,PRKD3
T Cell Receptor Signaling	1.64	0.156	PTPN7,PRKCQ,MAP3K1,PIK3C2G,BMX,NFKB2,CD8A,TEC,BTK,LCK,IKBKG,RASGRP1,PIK3CG,SOS1,NFATC2,VAV1,PIK3R2
14-3-3-mediated Signaling	1.59	0.162	TUBB1,PRKCQ,YWHAE,PIK3C2G,YWHAZ,BAX,MAP3K5,PLCH2,PLCD1,TUBA1A,AKT1,PIK3CG,PLCB1,AKT3,GFAP,PRKCH,PIK3R2,RPS6KA1,PRKD3
Acute Phase Response Signaling	1.59	0.146	CP,SERPINA3,MAP3K5,MAPK13,HRG,F2,IKBKG,AKT1,ITIH2,MAP3K7,PIK3CG,SOS1,AKT3,OSM,PIK3R2,SERPINE1,TNFRSF1B,NFKBIB,HPX,MAP2K7,AHSG,MAP3K1,SERPINF1,NFKB2,HP,IL1B
NF-Œ∫B Signaling	1.59	0.149	CD40LG,TGFBR3,null,EP300,TGFBR2,IKBKG,LCK,AKT1,MAP3K7,CARD10,FGFR4,PIK3CG,AKT3,PIK3R2,TNFRSF1B,NFKBIB,MAP2K7,PRKCQ,FLT1,PIK3C2G,NFKB2,TNFRSF11A,TLR5,null,IL1B,EIF2AK2
Salvage Pathways of Pyrimidine Ribonucleotides	1.57	0.147	UPRT,NME1,DAPK1,PRKCQ,TTK,PKN1,LIMK1,PRKAA1,GRK6,UCK1,PRKCH,EIF2AK2,HIPK1,MAK,UCKL1
Sertoli Cell-Sertoli Cell Junction Signaling	1.56	0.138	CLDN20,TGFBR3,MYO7A,ACTA2,SYMPK,MAP3K5,MAPK13,PRKG2,AKT1,MAP3K7,CGN,PRKAR1B,AKT3,PLS1,DLG1,TUBB1,MAP2K7,TJP2,TJP1,ACTN2,CLDN18,MAP3K1,ITGA5,YBX3,null,TUBA1A,CLDN2
Acute Myeloid Leukemia Signaling	1.55	0.171	CSF3R,MAP2K7,PIK3C2G,TCF7L1,NFKB2,FLT3LG,MYC,AKT1,PIK3CG,SOS1,AKT3,LEF1,PIK3R2,PML
Glutathione Redox Reactions II	1.51	0.286	GSR,GLRX
Methionine Salvage II (Mammalian)	1.51	0.222	BHMT,MTR
PI3K/AKT Signaling	1.51	0.139	GAB2,YWHAE,GDF15,YWHAZ,ITGA5,NFKB2,MAP3K5,null,MAPK8IP1,EIF4E,GYS2,IKBKG,AKT1,PIK3CG,PPM1J,PPM1L,SOS1,AKT3,PIK3R2,NFKBIB
FGF Signaling	1.48	0.163	MAP3K1,PIK3C2G,ITPR1,MAPK13,MAP3K5,FGF1,EP300,FGF4,AKT1,FGFR4,PIK3CG,SOS1,AKT3,PIK3R2,FGF7
Gap Junction Signaling	1.48	0.136	TUBB1,DBN1,ADCY2,PRKCQ,HTR2B,GNAS,GUCY2C,ACTA2,PIK3C2G,ITPR1,PRKG2,PLCH2,PLCD1,AKT1,TUBA1A,ADCY5,PIK3CG,SOS1,PRKAR1B,AKT3,PLCB1,PRKCH,PIK3R2,PRKD3
Reelin Signaling in Neurons	1.47	0.171	MAP2K7,PIK3C2G,ITGA5,null,MAPK8IP1,BLK,LCK,AKT1,PIK3CG,ARHGEF6,HCK,MAP4K1,ARHGEF2,PIK3R2
Role of Tissue Factor in Cancer	1.47	0.158	PIK3C2G,MAPK13,GNA14,null,EIF4E,F2,LIMK1,BLK,LCK,AKT1,PIK3CG,HCK,PLCB1,AKT3,IL1B,RPS6KA4,PIK3R2,RPS6KA1
GŒ±12/13 Signaling	1.46	0.151	F2RL2,MAP2K7,MAP3K1,PIK3C2G,NFKB2,MAP3K5,null,F2,BTK,TEC,IKBKG,AKT1,PIK3CG,CDH20,AKT3,VAV1,PIK3R2,NFKBIB,CDH13
CREB Signaling in Neurons	1.45	0.129	GRM3,GNA14,PLCH2,EP300,PLCD1,CAMK2D,GNG11,AKT1,GNAT1,ADCY5,PIK3CG,SOS1,PRKAR1B,PLCB1,AKT3,PIK3R2,PRKD3,ADCY2,GNAS,PRKCQ,PIK3C2G,ITPR1,GNG3,GRM5,PRKCH,RPS6KA1
RANK Signaling in Osteoclasts	1.44	0.158	MAP2K7,MAP3K1,PIK3C2G,MAPK13,MAP3K5,NFKB2,TNFRSF11A,IKBKG,AKT1,MAP3K7,PIK3CG,NFATC2,AKT3,PIK3R2,NFKBIB
VEGF Signaling	1.44	0.152	null,YWHAE,ACTN2,FLT1,ACTA2,PIK3C2G,VEGFB,HIF1A,AKT1,PIK3CG,null,SOS1,EIF2B5,AKT3,PIK3R2
Myc Mediated Apoptosis Signaling	1.44	0.183	MYC,AKT1,IGF1,YWHAE,PIK3CG,SOS1,YWHAZ,PIK3C2G,AKT3,PIK3R2,BAX
Cardiac Hypertrophy Signaling	1.43	0.132	MAP3K5,MAPK13,GNA14,PLCH2,RHOH,EIF4E,EP300,PLCD1,TGFBR2,AKT1,GNG11,IGF1,GNAT1,MAP3K7,ADCY5,PIK3CG,SOS1,PRKAR1B,PLCB1,PIK3R2,ADCY2,MAP2K7,GNAS,MAP3K1,PIK3C2G,RHOJ,GNG3,null,CACNA1A,EIF2B5,RPS6KA1,HSPB1
Apoptosis Signaling	1.41	0.158	MAP2K7,PRKCQ,CAPN11,null,BAX,MAP3K5,NFKB2,DFFA,CAPN8,IKBKG,CAPN9,RPS6KA1,NFKBIB,TNFRSF1B,CASP10
Choline Biosynthesis III	1.4	0.182	PCYT1B,PLD6,PLD1,PCYT1A
April Mediated Signaling	1.4	0.186	MAP2K7,IKBKG,MAP3K1,NFATC2,MAPK13,NFKB2,NFKBIB,TNFRSF13B
Notch Signaling	1.4	0.186	NOTCH2,NOTCH3,HES5,MAML3,NCSTN,HEY2,HES7,NOTCH1
Role of Pattern Recognition Receptors in Recognition of Bacteria and Viruses	1.39	0.151	PTX3,PRKCQ,IL12A,IL10,PIK3C2G,CCL5,NFKB2,null,TLR5,PIK3CG,DDX58,IL1B,PRKCH,EIF2AK2,PIK3R2,PRKD3
G-Protein Coupled Receptor Signaling	1.39	0.125	HTR2B,GRM3,PDE3A,GPR18,IKBKG,CAMK2D,GPR116,PDE7B,ADCY5,PIK3CG,GPR133,PLCB1,GPR20,PDE11A,NFKBIB,null,FFAR4,LPHN3,PDE6C,SSTR1,GPR176,NFKB2,RAP1A,NPR3,RXFP1,HCRTR1,CCR10,RPS6KA1,CCR7,F2RL2,QRFPR,PTGDR,AVPR1A,FFAR2,EP300,GPR171,GPR119,AKT1,SOS1,GPR155,PRKAR1B,AKT3,PIK3R2,NPBWR1,RGS2,ADCY2,GNAS,PDE4C,null,GPR84,RGS7,PIK3C2G,RGS16,GPRC5D,PDE4D,GPR37L1,GRM5,GPR144,GIPR,GPER,SSTR2,RASGRP1,OPRK1,TSHR,PDE8…
FLT3 Signaling in Hematopoietic Progenitor Cells	1.37	0.171	GAB2,PIK3C2G,MAPK13,FLT3LG,EIF4E,EP300,AKT1,PIK3CG,SOS1,AKT3,RPS6KA4,PIK3R2,RPS6KA1
Aldosterone Signaling in Epithelial Cells	1.34	0.137	PRKCQ,null,SLC12A2,PIK3C2G,DNAJC10,DNAJC25,ITPR1,PLCH2,DNAJB13,PLCD1,null,SLC12A1,PIK3CG,SOS1,HSPB11,PLCB1,PRKCH,PIK3R2,PRKD3,PIP4K2A,PIP4K2C,HSPB1,HSPA4L
Docosahexaenoic Acid (DHA) Signaling	1.34	0.163	AKT1,PIK3CG,SERPINF1,PIK3C2G,AKT3,IL1B,PIK3R2,BAX
ILK Signaling	1.32	0.141	MYH10,ACTA2,VEGFB,HIF1A,RHOH,EP300,NCK2,MYC,AKT1,PPM1J,PIK3CG,PPM1L,AKT3,PIK3R2,NACA,MYH13,ACTN2,MYH14,PIK3C2G,RHOJ,NFKB2,null,FLNC,null,ARHGEF6,RPS6KA4,LEF1
Agrin Interactions at Neuromuscular Junction	1.31	0.174	NRG2,NRG3,ACTA2,ARHGEF6,LAMA2,UTRN,ITGA5,NRG4,ERBB3,DAG1,AGRN,null
NGF Signaling	1.31	0.144	MAP3K1,PIK3C2G,NFKB2,BAX,MAP3K5,RAP1A,EP300,null,IKBKG,AKT1,MAP3K7,PIK3CG,SOS1,AKT3,RPS6KA4,PIK3R2,RPS6KA1
IL-1 Signaling	1.3	0.142	ADCY2,MAP2K7,GNAS,MAP3K1,GNG3,NFKB2,MAPK13,GNA14,IKBKG,GNG11,GNAT1,ADCY5,MAP3K7,PRKAR1B,NFKBIB
Hepatic Cholestasis	1.29	0.121	ADCY2,TJP2,GNAS,PRKCQ,ABCC2,null,NFKB2,SLC22A7,IKBKG,FABP6,ADCY5,MAP3K7,FGFR4,ABCC1,PRKAR1B,IL1B,PRKCH,TNFRSF1B,NFKBIB,PRKD3,SLCO1B3
B Cell Activating Factor Signaling	1.28	0.178	MAP2K7,IKBKG,MAP3K1,NFATC2,MAPK13,NFKB2,NFKBIB,TNFRSF13B
Pancreatic Adenocarcinoma Signaling	1.28	0.142	SUV39H1,PIK3C2G,VEGFB,NFKB2,CDKN2B,SIN3A,PLD1,TGFBR2,RB1,E2F6,AKT1,PIK3CG,E2F5,AKT3,PIK3R2,PLD6,NOTCH1
Pyridoxal 5'-phosphate Salvage Pathway	1.25	0.153	DAPK1,PRKCQ,PRKAA1,GRK6,PRKCH,EIF2AK2,HIPK1,TTK,MAK,PKN1,LIMK1
Neuropathic Pain Signaling In Dorsal Horn Neurons	1.25	0.148	KCNN4,PRKCQ,GRM3,PIK3C2G,ITPR1,PLCH2,PLCD1,GRM5,KCNN1,CAMK2D,PIK3CG,PRKAR1B,PLCB1,PRKCH,PIK3R2,PRKD3
Leukocyte Extravasation Signaling	1.25	0.137	ICAM1,CLDN20,ACTA2,MAPK13,RHOH,MMP25,PIK3CG,SIPA1,PIK3R2,PRKD3,TIMP3,PRKCQ,ACTN2,CLDN18,PIK3C2G,THY1,BMX,RAP1A,ARHGAP5,TEC,BTK,WIPF1,FER,CD44,VAV1,PRKCH,CLDN2
Lactose Degradation III	1.24	0.286	GLB1,LCT
Renin-Angiotensin Signaling	1.24	0.136	ADCY2,GNAS,PRKCQ,MAP3K1,PIK3C2G,REN,ITPR1,NFKB2,MAPK13,CCL5,ADCY5,PIK3CG,SOS1,PRKAR1B,PRKCH,PIK3R2,PRKD3
PKCŒ∏ Signaling in T Lymphocytes	1.24	0.126	PRKCQ,MAP3K1,PIK3C2G,NFKB2,MAP3K5,LCK,IKBKG,CAMK2D,POU2F1,CD80,MAP3K7,PIK3CG,SOS1,CD86,NFATC2,VAV1,PIK3R2,NFKBIB
ErbB Signaling	1.24	0.161	PRKCQ,NRG2,PIK3C2G,NRG4,ERBB3,MAPK13,NCK2,AKT1,NRG3,PIK3CG,SOS1,PRKCH,PIK3R2,PRKD3
Regulation of eIF4 and p70S6K Signaling	1.24	0.126	null,PIK3C2G,ITGA5,EIF4G3,EIF4A2,MAPK13,null,EIF4E,EIF2A,RPS11,null,AKT1,PPM1J,PIK3CG,MKNK1,PPM1L,SOS1,EIF4A1,EIF2B5,AKT3,PIK3R2,AGO1
Ephrin A Signaling	1.23	0.173	EPHA6,null,PIK3CG,ADAM10,PIK3C2G,EPHA5,VAV1,PIK3R2,LIMK1
p53 Signaling	1.23	0.156	MED1,PIK3C2G,BAX,EP300,TP53I3,RB1,AKT1,GADD45A,PIK3CG,null,CCNK,AKT3,PIK3R2,PML,DRAM1
HMGB1 Signaling	1.23	0.152	MAP2K7,ICAM1,PIK3C2G,RHOJ,MAPK13,NFKB2,RHOH,AKT1,HMGB1,PIK3CG,AKT3,PIK3R2,SERPINE1,TNFRSF1B,KAT6B
Histidine Degradation VI	1.23	0.15	MICAL1,HAL,MICAL2
CD40 Signaling	1.21	0.157	CD40LG,MAP2K7,IKBKG,ICAM1,MAP3K7,PIK3CG,PIK3C2G,MAPK13,PIK3R2,NFKB2,NFKBIB
GNRH Signaling	1.21	0.129	ADCY2,MAP2K7,GNAS,PRKCQ,MAP3K1,ITPR1,NFKB2,MAPK13,MAP3K5,EP300,DNM1,CAMK2D,ADCY5,MAP3K7,SOS1,PRKAR1B,PLCB1,PRKCH,PRKD3
FAK Signaling	1.2	0.139	CAPN11,ACTA2,PIK3C2G,ITGA5,null,null,CAPN8,AKT1,PIK3CG,ARHGEF6,SOS1,AKT3,CAPN9,PIK3R2
Telomere Extension by Telomerase	1.19	0.235	HNRNPA1,null,POT1,XRCC5
nNOS Signaling in Skeletal Muscle Cells	1.19	0.129	RYR3,DMD,RYR1,DAG1
IL-3 Signaling	1.19	0.162	GAB2,RAPGEF1,AKT1,PRKCQ,IL3RA,PIK3CG,SOS1,PIK3C2G,AKT3,PRKCH,PIK3R2,PRKD3
Breast Cancer Regulation by Stathmin1	1.18	0.13	PPP1CC,LIMK1,E2F6,GNG11,CAMK2D,ADCY5,PPM1J,PIK3CG,SOS1,PPM1L,PRKAR1B,E2F5,PLCB1,ARHGEF2,PIK3R2,PPP1CA,PRKD3,TUBB1,ADCY2,GNAS,PRKCQ,PIK3C2G,ITPR1,GNG3,TUBA1A,ARHGEF6,PRKCH
Intrinsic Prothrombin Activation Pathway	1.18	0.171	COL1A2,F12,KLK1,COL2A1,COL10A1,F2
Rac Signaling	1.16	0.131	MAP2K7,ARPC5L,MAP3K1,PIK3C2G,ITGA5,NFKB2,IQGAP1,null,PLD1,LIMK1,PIK3CG,CD44,SH3RF1,PIK3R2,PIP4K2A,PIP4K2C
ErbB2-ErbB3 Signaling	1.15	0.167	MYC,AKT1,NRG2,NRG3,PIK3CG,SOS1,PIK3C2G,NRG4,ERBB3,PIK3R2
Dopamine-DARPP32 Feedback in cAMP Signaling	1.14	0.126	KCNJ12,PPP1CC,ADCY2,GNAS,PRKCQ,ITPR1,PRKG2,PLCH2,ATP2A2,CACNA1A,KCNJ11,EP300,PLCD1,KCNJ14,ADCY5,PPM1J,PPM1L,PRKAR1B,PLCB1,PRKCH,KCNJ6,PPP1CA,PRKD3
Non-Small Cell Lung Cancer Signaling	1.13	0.139	RB1,FHIT,AKT1,PIK3CG,SUV39H1,SOS1,PIK3C2G,AKT3,PIK3R2,ITPR1,SIN3A
Clathrin-mediated Endocytosis Signaling	1.13	0.133	APOB,PDGFA,ACTA2,CLTB,VEGFB,RAB5B,F2,FGF4,SNX9,IGF1,RAB11B,PIK3CG,LDLRAP1,PIK3R2,SH3KBP1,FGF7,ARPC5L,PIK3C2G,RAB7A,ITGA5,HIP1,FGF1,APOC1,DNM1,DNM1L,MYO1E
PI3K Signaling in B Lymphocytes	1.12	0.136	ITPR1,NFKB2,PLEKHA4,PLCH2,BTK,PLCD1,BLK,IKBKG,CAMK2D,AKT1,CARD10,PIK3CG,PLCB1,AKT3,NFATC2,VAV1,PLEKHA1,PIK3R2,NFKBIB
Glucocorticoid Receptor Signaling	1.12	0.119	null,ICAM1,PRKAB1,MAPK13,CCL5,MNAT1,FCGR1A,PTGES3,EP300,TGFBR2,IKBKG,AKT1,HMGB1,MAP3K7,PIK3CG,SOS1,PRKAA1,AKT3,GTF2H5,TAF3,PIK3R2,NFKBIB,SERPINE1,SRA1,MAP2K7,null,IL10,MED1,TAF5L,MAP3K1,PIK3C2G,KRT35,POU2F1,NFATC2,IL1B
LPS-stimulated MAPK Signaling	1.12	0.146	IKBKG,PRKCQ,MAP3K7,PIK3CG,PIK3C2G,PRKCH,MAPK13,PIK3R2,MAP3K5,NFKB2,NFKBIB,PRKD3
B Cell Receptor Signaling	1.11	0.133	GAB2,MAP2K7,PRKCQ,MAP3K1,PIK3C2G,NFKB2,MAPK13,MAP3K5,EP300,BTK,IKBKG,CAMK2D,AKT1,CARD10,MAP3K7,PIK3CG,SOS1,AKT3,NFATC2,VAV1,PIK3R2,NFKBIB
ERK/MAPK Signaling	1.11	0.126	PPP1CC,RAPGEF1,EIF4E,EP300,MYC,PLA2G4E,PPM1J,PIK3CG,SOS1,MKNK1,PPM1L,PRKAR1B,PIK3R2,PPP1CA,YWHAZ,PIK3C2G,ITGA5,null,RAP1A,ELF1,PLA2G6,RPS6KA4,RPS6KA1,ELK3,ELF5,HSPB1
Glycine Betaine Degradation	1.1	0.13	BHMT,DMGDH,PIPOX
Role of NFAT in Regulation of the Immune Response	1.1	0.122	PRKCQ,GNAS,PIK3C2G,GNG3,ITPR1,NFKB2,GNA14,FCGR1A,BTK,IKBKG,LCK,GNG11,AKT1,CD80,GNAT1,PIK3CG,SOS1,MS4A2,PLCB1,AKT3,CD86,NFATC2,PIK3R2,NFKBIB
Role of MAPK Signaling in the Pathogenesis of Influenza	1.09	0.159	PLA2G4E,PLA2G6,MAP2K7,AKT1,null,PLB1,AKT3,MAPK13,BAX,MAP3K5,CCL5
Amyloid Processing	1.09	0.161	CAPN8,AKT1,CAPN11,PRKAR1B,AKT3,NCSTN,CAPN9,MAPK13,null
Signaling by Rho Family GTPases	1.09	0.123	ACTA2,GNA14,IQGAP1,RHOH,LIMK1,GNG11,GNAT1,PIK3CG,ARHGEF2,GFAP,PIK3R2,CDH13,MAP2K7,GNAS,ARPC5L,PIK3C2G,CDC42EP3,ITGA5,RHOJ,GNG3,NFKB2,null,SEPT1,null,PKN1,PLD1,WIPF1,CDH20,ARHGEF6,PIP4K2A,PIP4K2C
Glioblastoma Multiforme Signaling	1.08	0.128	WNT3,PDGFA,PIK3C2G,RHOJ,ITPR1,PLCH2,RHOH,MYC,PLCD1,E2F6,RB1,AKT1,IGF1,PIK3CG,SOS1,E2F5,PLCB1,AKT3,LEF1,PIK3R2,WNT5B
Prostate Cancer Signaling	1.07	0.133	SUV39H1,PIK3C2G,NFKB2,SIN3A,EP300,RB1,AKT1,PIK3CG,SOS1,AKT3,LEF1,PIK3R2,NFKBIB
TREM1 Signaling	1.07	0.141	ICAM1,AKT1,TLR5,IL10,ITGA5,AKT3,CD86,IL1B,NFKB2,null
Actin Cytoskeleton Signaling	1.07	0.122	MYH10,PDGFA,ACTA2,IQGAP1,F2,LIMK1,FGF4,PIK3CG,SOS1,PIK3R2,ARHGAP24,FGF7,MATK,ARPC5L,MYH13,ACTN2,MYH14,PIK3C2G,ITGA5,null,TTN,null,FGF1,null,TIAM2,ARHGEF6,VAV1,PIP4K2A,PIP4K2C
Germ Cell-Sertoli Cell Junction Signaling	1.06	0.134	TUBB1,PLS1,MAP2K7,TJP1,MYO7A,ACTN2,ACTA2,MAP3K1,PIK3C2G,RHOJ,MAP3K5,IQGAP1,null,RHOH,LIMK1,TGFBR2,AKT1,TUBA1A,MAP3K7,PIK3CG,FER,PIK3R2
Erythropoietin Signaling	1.06	0.141	AKT1,PRKCQ,PIK3CG,SOS1,PIK3C2G,AKT3,PRKCH,PIK3R2,NFKB2,NFKBIB,PRKD3
Creatine-phosphate Biosynthesis	1.05	0.222	CKMT2,CKM
Phospholipase C Signaling	1.05	0.119	PEBP1,HDAC10,RHOH,EP300,TGM2,PLA2G4E,LCK,GNG11,ADCY5,SOS1,PLCB1,ARHGEF2,PRKD3,ADCY2,GNAS,PRKCQ,ITGA5,RHOJ,GNG3,ITPR1,NFKB2,null,RAP1A,null,PLD1,BTK,PLA2G6,ARHGEF6,NFATC2,PRKCH,PLD6
Amyotrophic Lateral Sclerosis Signaling	1.04	0.127	CAPN11,PIK3C2G,VEGFB,null,BAX,RAB5B,CACNA1A,CAPN8,IGF1,PIK3CG,AKT3,GLUL,SLC1A2,CAPN9,PIK3R2
MSP-RON Signaling Pathway	1.03	0.16	F12,KLK1,IL12A,IL3RA,PIK3CG,ACTA2,PIK3C2G,PIK3R2
CD28 Signaling in T Helper Cells	1.01	0.129	PRKCQ,ARPC5L,MAP3K1,PIK3C2G,ITPR1,NFKB2,LCK,IKBKG,AKT1,CD80,PIK3CG,CD86,NFATC2,AKT3,VAV1,PIK3R2,NFKBIB
Estrogen-mediated S-phase Entry	1	0.179	MYC,RB1,E2F6,E2F5,RBL1
Pyrimidine Ribonucleotides Interconversion	1	0.139	NME1,ENTPD8,AK8,ENTPD5,AK7
Fc Epsilon RI Signaling	0.984	0.137	MAP2K7,PRKCQ,PIK3C2G,MAPK13,BTK,PLA2G4E,PLA2G6,AKT1,PIK3CG,SOS1,MS4A2,AKT3,VAV1,PRKCH,PIK3R2,PRKD3
Sphingosine-1-phosphate Signaling	0.984	0.133	ADCY2,GNAS,PDGFA,PIK3C2G,RHOJ,CASP4,PLCH2,RHOH,PLCD1,AKT1,ADCY5,PIK3CG,PLCB1,AKT3,PIK3R2,CASP10
TR/RXR Activation	0.98	0.135	MED1,PIK3C2G,BCL3,HIF1A,DIO2,EP300,UCP3,HP,AKT1,PIK3CG,SLC16A2,AKT3,PIK3R2
Asparagine Degradation I	0.98	0.25	ASPG
PPARŒ±/RXRŒ± Activation	0.98	0.125	ADCY2,MAP2K7,GNAS,PRKAB1,MED1,TGFBR3,CKAP5,ACVR1,NFKB2,PLCH2,EP300,TGFBR2,PLCD1,IKBKG,ADCY5,MAP3K7,SOS1,PRKAR1B,PRKAA1,PLCB1,IL1B,NFKBIB,ACVR1C
IL-12 Signaling and Production in Macrophages	0.974	0.122	CD40LG,APOB,PRKCQ,IL12A,IL10,RAB7A,PIK3C2G,NFKB2,MAPK13,EP300,APOC1,IKBKG,AKT1,PIK3CG,AKT3,PRKCH,PIK3R2,NFKBIB,PRKD3
Lymphotoxin Œ≤ Receptor Signaling	0.97	0.148	IKBKG,AKT1,PIK3CG,PIK3C2G,AKT3,LTB,PIK3R2,NFKB2,EP300
D-myo-inositol-5-phosphate Metabolism	0.967	0.135	PLCD1,PTPN7,PTPN13,PLCB1,PIP4K2A,PIP4K2C,PTPRF
Differential Regulation of Cytokine Production in Macrophages and T Helper Cells by IL-17A and IL-17F	0.951	0.222	IL12A,IL10,IL1B,CCL5
VDR/RXR Activation	0.951	0.148	PRKCQ,IL12A,GADD45A,PDGFA,MED1,HOXA10,IGFBP3,PRKCH,CCL5,CALB1,PRKD3,EP300
Œ±-Adrenergic Signaling	0.95	0.125	ADCY2,GNAS,PRKCQ,PYGL,ITPR1,GNG3,GYS2,GNG11,PYGM,ADCY5,PRKAR1B,PRKCH,PRKD3
nNOS Signaling in Neurons	0.945	0.154	CAPN8,PRKCQ,CAPN11,CAPN9,PRKCH,null,PRKD3,NOS1AP
Thrombopoietin Signaling	0.932	0.143	MYC,GAB2,PRKCQ,PIK3CG,SOS1,PIK3C2G,PRKCH,PIK3R2,PRKD3
IL-17A Signaling in Airway Cells	0.925	0.139	IKBKG,AKT1,MAP3K7,PIK3CG,PIK3C2G,AKT3,MAPK13,PIK3R2,NFKB2,NFKBIB
Role of PKR in Interferon Induction and Antiviral Response	0.922	0.152	IKBKG,AKT1,MAP3K7,NFKB2,EIF2AK2,NFKBIB,FCGR1A
Factors Promoting Cardiogenesis in Vertebrates	0.921	0.138	PRKCQ,WNT3,TGFBR3,ACVR1,TCF7L1,NOG,TGFBR2,MAP3K7,LEF1,PRKCH,PRKD3,ACVR1C,LRP1
CDK5 Signaling	0.921	0.138	PPP1CC,LAMA5,ADCY2,GNAS,CABLES1,null,CACNA1A,ADCY5,PPM1J,PPM1L,LAMA1,PRKAR1B,PPP1CA
Integrin Signaling	0.908	0.126	RAPGEF1,CAPN11,ACTA2,RHOH,NCK2,AKT1,PIK3CG,ARF4,SOS1,AKT3,PIK3R2,ITGAD,ARPC5L,ACTN2,PIK3C2G,ITGA5,RHOJ,null,BCAR3,null,TTN,RAP1A,ARHGAP5,CAPN8,WIPF1,CAPN9
Urea Cycle	0.907	0.1	ARG2,CPS1
Chondroitin and Dermatan Biosynthesis	0.907	0.154	CSGALNACT2,CSGALNACT1
Arginine Degradation VI (Arginase 2 Pathway)	0.907	0.125	ARG2,PYCR1
Thioredoxin Pathway	0.907	0.25	NXN,TXNRD3
Zymosterol Biosynthesis	0.907	0.0909	CYP51A1,LBR
Pregnenolone Biosynthesis	0.907	0.154	MICAL1,MICAL2
Phospholipases	0.896	0.136	PLCD1,PLA2G4E,PLA2G6,null,PLB1,PLCB1,PLCH2,PLD6,PLD1
3-phosphoinositide Degradation	0.88	0.13	INPP4A,PTPN7,PTPN13,MTMR1,MTM1,PTPRF,MTMR3
Toll-like Receptor Signaling	0.867	0.145	IKBKG,TLR5,MAP3K7,MAP3K1,MAPK13,NFKB2,EIF2AK2,null
Crosstalk between Dendritic Cells and Natural Killer Cells	0.865	0.137	CD40LG,IL15RA,IL12A,IL3RA,ACTA2,LTB,NFKB2,null,CAMK2D,CD80,CD86,TNFRSF1B,CCR7
Ephrin B Signaling	0.859	0.138	NCK2,EFNB2,EPHB1,GNG11,GNAS,GNAT1,CAP1,VAV1,GNA14,GNG3,LIMK1
Angiopoietin Signaling	0.859	0.135	IKBKG,AKT1,DOK2,PIK3CG,SOS1,PIK3C2G,AKT3,PIK3R2,NFKB2,NFKBIB
Oleate Biosynthesis II (Animals)	0.829	0.158	SCD,null,FADS1
Cholesterol Biosynthesis I	0.829	0.075	FDFT1,CYP51A1,LBR
Phosphatidylglycerol Biosynthesis II (Non-plastidic)	0.829	0.0968	AGPAT4,AGPAT5,LPCAT4
Cholesterol Biosynthesis II (via 24,25-dihydrolanosterol)	0.829	0.075	FDFT1,CYP51A1,LBR
Cholesterol Biosynthesis III (via Desmosterol)	0.829	0.075	FDFT1,CYP51A1,LBR
IL-8 Signaling	0.814	0.118	PRKCQ,ICAM1,GNAS,FLT1,PIK3C2G,VEGFB,RHOJ,GNG3,BAX,IQGAP1,RHOH,PLD1,LIMK1,IKBKG,AKT1,GNG11,PIK3CG,null,AKT3,PRKCH,PIK3R2,PLD6,NFKBIB,PRKD3
TGF-Œ≤ Signaling	0.806	0.135	TGFBR2,MAP3K7,SOS1,ACVR1,SMAD7,MAP4K1,MAPK13,SERPINE1,INHBC,ACVR1C,SMURF1,EP300
fMLP Signaling in Neutrophils	0.804	0.117	GNAS,PRKCQ,ARPC5L,PIK3C2G,GNG3,NFKB2,ITPR1,GNG11,PIK3CG,PLCB1,NFATC2,PRKCH,PIK3R2,NFKBIB,PRKD3
Cell Cycle: G2/M DNA Damage Checkpoint Regulation	0.8	0.146	GADD45A,CKS2,YWHAE,YWHAZ,TOP2A,RPS6KA1,EP300
3-phosphoinositide Biosynthesis	0.795	0.113	PTPN7,PTPN13,PIK3CG,PIK3C2G,PIK3R2,PIP4K2A,PIP4K2C,PTPRF
Phosphatidylcholine Biosynthesis I	0.791	0.118	PCYT1B,PCYT1A
Synaptic Long Term Potentiation	0.79	0.126	PPP1CC,PRKCQ,GRM3,ITPR1,PLCH2,RAP1A,EP300,PLCD1,GRM5,CAMK2D,PRKAR1B,PLCB1,PRKCH,RPS6KA1,PPP1CA,PRKD3
CXCR4 Signaling	0.79	0.12	ADCY2,PRKCQ,GNAS,PIK3C2G,RHOJ,GNG3,ITPR1,GNA14,null,RHOH,GNG11,AKT1,GNAT1,ADCY5,PIK3CG,PLCB1,AKT3,PRKCH,PIK3R2,PRKD3
TNFR2 Signaling	0.787	0.152	IKBKG,MAP3K1,NFKB2,TNFRSF1B,NFKBIB
HER-2 Signaling in Breast Cancer	0.773	0.138	AKT1,PRKCQ,PIK3CG,SOS1,PIK3C2G,AKT3,ERBB3,PRKCH,PIK3R2,MAP3K5,PRKD3
Role of BRCA1 in DNA Damage Response	0.764	0.138	RB1,E2F6,FAM175A,POU2F1,GADD45A,E2F5,UIMC1,FANCC,RBL1
CNTF Signaling	0.762	0.145	LIFR,AKT1,PIK3CG,SOS1,PIK3C2G,RPS6KA4,PIK3R2,RPS6KA1
Endometrial Cancer Signaling	0.762	0.14	MYC,AKT1,PIK3CG,SOS1,PIK3C2G,AKT3,LEF1,PIK3R2
Chondroitin Sulfate Degradation (Metazoa)	0.757	0.13	MGEA5,CD44,ARSB
Role of Macrophages, Fibroblasts and Endothelial Cells in Rheumatoid Arthritis	0.751	0.111	ICAM1,WNT3,PDGFA,VEGFB,LTB,CCL5,PLCH2,FCGR1A,null,EP300,PLCD1,MYC,IKBKG,CAMK2D,AKT1,MAP3K7,PIK3CG,OSM,AKT3,PLCB1,PIK3R2,NFKBIB,TNFRSF1B,PRKD3,WNT5B,MAP2K7,PRKCQ,IL10,DAAM1,PIK3C2G,TCF7L1,TLR5,NFATC2,IL1B,LEF1,PRKCH,LRP1
PTEN Signaling	0.747	0.119	SHARPIN,TGFBR3,FLT1,ITGA5,NFKB2,null,TNFRSF11A,TGFBR2,IKBKG,AKT1,FGFR4,PIK3CG,SOS1,null,AKT3,PIK3R2
Growth Hormone Signaling	0.739	0.132	PRKCQ,IGF1,PIK3CG,IGFBP3,PIK3C2G,RPS6KA4,PRKCH,PIK3R2,RPS6KA1,PRKD3
SAPK/JNK Signaling	0.739	0.127	MAP2K7,MAP3K1,PIK3C2G,MAP3K5,MAPK8IP1,LCK,GNG11,GADD45A,MAP3K7,PIK3CG,SOS1,MAP4K1,PIK3R2
NRF2-mediated Oxidative Stress Response	0.734	0.12	MAP2K7,PRKCQ,PPIB,ABCC2,MAP3K1,ACTA2,PIK3C2G,GCLC,DNAJC10,MAP3K5,EP300,DNAJB13,GSR,AKT1,MAP3K7,PIK3CG,ABCC1,UBE2K,FOSL1,PRKCH,PIK3R2,PTPLAD1,PRKD3
IL-15 Signaling	0.734	0.134	LCK,IL15RA,AKT1,PIK3CG,PIK3C2G,AKT3,MAPK13,PIK3R2,NFKB2
Cell Cycle: G1/S Checkpoint Regulation	0.734	0.136	MYC,RB1,E2F6,SUV39H1,E2F5,HDAC10,RBL1,CDKN2B,SIN3A
IL-2 Signaling	0.73	0.138	LCK,AKT1,PIK3CG,SOS1,PIK3C2G,AKT3,IL2RA,PIK3R2
FXR/RXR Activation	0.729	0.119	APOB,AKT1,FABP6,FGFR4,ABCC2,FETUB,null,AKT3,IL1B,SLC22A7,SLCO1B3,MTTP
RhoGDI Signaling	0.722	0.112	GNAS,ARPC5L,ACTA2,ITGA5,RHOJ,GNG3,GNA14,null,RHOH,null,EP300,LIMK1,ARHGAP5,GNG11,GNAT1,CDH20,ARHGEF6,CD44,ARHGEF2,PIP4K2A,CDH13,PIP4K2C
Melatonin Signaling	0.712	0.128	PLCD1,MAP2K7,PRKCQ,CAMK2D,PRKAR1B,PLCB1,PRKCH,PLCH2,PRKD3,RORB
Renal Cell Carcinoma Signaling	0.712	0.135	RAPGEF1,AKT1,PIK3CG,SOS1,PIK3C2G,AKT3,HIF1A,PIK3R2,RAP1A,EP300
Spliceosomal Cycle	0.702	0.111	U2AF2
UDP-D-xylose and UDP-D-glucuronate Biosynthesis	0.702	0.143	UXS1
Epoxysqualene Biosynthesis	0.702	0.111	FDFT1
Proline Degradation	0.702	0.143	PRODH
Alanine Degradation III	0.702	0.167	GPT2
Glutamine Biosynthesis I	0.702	0.125	GLUL
Flavin Biosynthesis IV (Mammalian)	0.702	0.125	RFK
Alanine Biosynthesis II	0.702	0.167	GPT2
Fatty Acid Biosynthesis Initiation II	0.702	0.143	OXSM
Cysteine Biosynthesis/Homocysteine Degradation	0.702	0.125	CBS
Adenine and Adenosine Salvage I	0.702	0.111	APRT
Putrescine Biosynthesis III	0.702	0.25	ADC
Role of IL-17A in Arthritis	0.699	0.127	PIK3CG,PIK3C2G,MAPK13,PIK3R2,CCL5,NFKB2,RPS6KA1,NFKBIB
Phosphatidylethanolamine Biosynthesis II	0.696	0.111	PCYT2,null
Citrulline Biosynthesis	0.696	0.0769	PRODH,ARG2
Ceramide Signaling	0.695	0.125	AKT1,CNKSR1,PPM1J,PIK3CG,PPM1L,MAP3K1,PIK3C2G,AKT3,PIK3R2,NFKB2,TNFRSF1B
EGF Signaling	0.694	0.135	MAP2K7,PIK3CG,MAP3K1,SOS1,PIK3C2G,PIK3R2,ITPR1
CDP-diacylglycerol Biosynthesis I	0.693	0.111	AGPAT4,AGPAT5,LPCAT4
Methionine Degradation I (to Homocysteine)	0.693	0.13	SUV39H2,SUV39H1,AHCYL2
PAK Signaling	0.682	0.113	NCK2,PDGFA,PIK3CG,ARHGEF6,SOS1,PIK3C2G,ITGA5,DSCAM,PIK3R2,null,null,LIMK1
eNOS Signaling	0.679	0.112	ADCY2,GNAS,PRKAB1,FLT1,PIK3C2G,VEGFB,ITPR1,AQP4,AKT1,ADCY5,PIK3CG,null,PRKAR1B,PRKAA1,AKT3,CHRNE,PIK3R2
CCR3 Signaling in Eosinophils	0.674	0.119	GNAS,PRKCQ,PIK3C2G,GNG3,MAPK13,ITPR1,LIMK1,PLA2G4E,PLA2G6,GNG11,PIK3CG,PLCB1,PRKCH,PIK3R2,PRKD3
Protein Ubiquitination Pathway	0.668	0.116	USP12,USP45,UBR2,DNAJC10,USP2,SMURF1,DNAJB13,USO1,PAN2,null,HSPA4L,UCHL3,null,USP15,UBE4B,USP43,USP36,UBE2R2,PSMD6,DNAJC25,UBE2S,USP50,null,PSMD8,USP4,HSPB11,ANAPC5,USP46,PSMD4,UBE2E1,HSPB1
Differential Regulation of Cytokine Production in Intestinal Epithelial Cells by IL-17A and IL-17F	0.666	0.174	IL12A,IL10,IL1B,CCL5
Virus Entry via Endocytic Pathways	0.659	0.121	DNM1,PRKCQ,FLNC,PIK3CG,ACTA2,CLTB,PIK3C2G,ITGA5,PRKCH,PIK3R2,null,PRKD3
Netrin Signaling	0.658	0.105	NCK2,ABLIM3,RYR3,PRKAR1B,NFATC2,RYR1
4-1BB Signaling in T Lymphocytes	0.658	0.139	IKBKG,MAPK13,MAP3K5,NFKB2,NFKBIB
Actin Nucleation by ARP-WASP Complex	0.64	0.121	NCK2,WIPF1,ARPC5L,SOS1,ITGA5,RHOJ,null,RHOH
Prolactin Signaling	0.636	0.125	MYC,PRKCQ,PIK3CG,SOS1,PIK3C2G,PRKCH,PIK3R2,PRLR,PRKD3,EP300
IL-6 Signaling	0.635	0.121	MAP2K7,PIK3C2G,MAPK13,NFKB2,IKBKG,AKT1,MAP3K7,PIK3CG,SOS1,IL1B,AKT3,PIK3R2,NFKBIB,TNFRSF1B,HSPB1
Tumoricidal Function of Hepatic Natural Killer Cells	0.621	0.167	M6PR,ICAM1,BAX,DFFA
Leucine Degradation I	0.617	0.0769	HMGCLL1,IVD
p38 MAPK Signaling	0.617	0.128	MAPK13,MAP3K5,EP300,MYC,TGFBR2,PLA2G4E,PLA2G6,MAP3K7,MKNK1,IL1B,MAP4K1,RPS6KA4,RPS6KA1,TNFRSF1B,HSPB1
Communication between Innate and Adaptive Immune Cells	0.616	0.11	CD40LG,IL12A,TLR5,CD80,IL10,CD86,IL1B,CCL5,CD8A,TNFRSF13B,CCR7,null
Glutamate Receptor Signaling	0.613	0.116	GRM5,SLC1A6,GNG11,GRM3,GLUL,SLC1A2,SLC1A1,SLC1A7
CTLA4 Signaling in Cytotoxic T Lymphocytes	0.595	0.122	LCK,AKT1,CD80,PPM1J,PIK3CG,CLTB,PPM1L,PIK3C2G,AKT3,CD86,PIK3R2,PTPN22
FcŒ≥RIIB Signaling in B Lymphocytes	0.592	0.102	BTK,AKT1,PIK3CG,SOS1,PIK3C2G,PIK3R2
Dopamine Receptor Signaling	0.589	0.106	PPP1CC,ADCY2,GNAS,ADCY5,PPM1J,PPM1L,PRKAR1B,PPP1CA,PCBD1,MAOA
Death Receptor Signaling	0.587	0.125	MAP2K7,IKBKG,MAP3K5,NFKB2,TNFRSF1B,NFKBIB,HSPB1,CASP10
G Protein Signaling Mediated by Tubby	0.584	0.122	LCK,GNG11,GNAS,PLCB1,GNG3
Melanocyte Development and Pigmentation Signaling	0.581	0.121	ADCY2,GNAS,ADCY5,PIK3CG,SOS1,PRKAR1B,PIK3C2G,RPS6KA4,PIK3R2,RPS6KA1,EP300
Human Embryonic Stem Cell Pluripotency	0.577	0.107	GNAS,WNT3,PDGFA,PIK3C2G,SMAD7,TCF7L1,NOG,TGFBR2,FGF4,AKT1,FGFR4,PIK3CG,AKT3,LEF1,PIK3R2,WNT5B
Neurotrophin/TRK Signaling	0.575	0.12	MAP2K7,AKT1,PIK3CG,SOS1,PIK3C2G,PIK3R2,MAP3K5,RPS6KA1,EP300
Atherosclerosis Signaling	0.563	0.11	CD40LG,ICAM1,APOB,MSR1,null,PDGFA,COL2A1,NFKB2,COL1A2,APOC1,PLA2G4E,PLA2G6,PLB1,COL10A1,IL1B
Melanoma Signaling	0.562	0.13	RB1,AKT1,PIK3CG,PIK3C2G,AKT3,PIK3R2
Induction of Apoptosis by HIV1	0.562	0.123	MAP2K7,IKBKG,BAX,MAP3K5,NFKB2,TNFRSF1B,NFKBIB,DFFA
Macropinocytosis Signaling	0.552	0.118	PRKCQ,PDGFA,PIK3CG,USP6NL,PIK3C2G,ITGA5,PRKCH,PIK3R2,PRKD3
IL-9 Signaling	0.551	0.125	PIK3CG,PIK3C2G,BCL3,PIK3R2,NFKB2
Inhibition of Angiogenesis by TSP1	0.551	0.128	TGFBR2,AKT1,null,AKT3,MAPK13
Calcium Transport I	0.549	0.143	ATP2A2,ATP2B2
Glycogen Degradation II	0.549	0.125	PYGM,PYGL
Trehalose Degradation II (Trehalase)	0.549	0.125	GCK
Glutathione Biosynthesis	0.549	0.0909	GCLC
Palmitate Biosynthesis I (Animals)	0.549	0.027	OXSM
Ascorbate Recycling (Cytosolic)	0.549	0.0769	GLRX
D-glucuronate Degradation I	0.549	0.0769	null
Inosine-5'-phosphate Biosynthesis II	0.549	0.0625	PAICS
Hypusine Biosynthesis	0.549	0.2	DOHH
CD27 Signaling in Lymphocytes	0.548	0.123	MAP2K7,IKBKG,MAP3K7,MAP3K1,MAP3K5,NFKB2,NFKBIB
Colorectal Cancer Metastasis Signaling	0.544	0.109	WNT3,VEGFB,RHOH,null,TGFBR2,MYC,GNG11,AKT1,MMP25,ADCY5,PIK3CG,SOS1,PRKAR1B,AKT3,PIK3R2,WNT5B,ADCY2,GNAS,ADRBK2,PIK3C2G,RHOJ,TCF7L1,BAX,NFKB2,GNG3,TLR5,LEF1,LRP1
Triacylglycerol Degradation	0.541	0.121	ABHD12,null,LIPE,NDST4
Gluconeogenesis I	0.541	0.08	ENO2,ALDOA,GAPDHS,MDH2
Altered T Cell and B Cell Signaling in Rheumatoid Arthritis	0.54	0.12	CD40LG,IL12A,TLR5,CD80,IL10,LTB,CD86,IL1B,NFKB2,TNFRSF13B,null
Mouse Embryonic Stem Cell Pluripotency	0.537	0.121	LIFR,MYC,AKT1,MAP3K7,PIK3CG,SOS1,PIK3C2G,AKT3,LEF1,TCF7L1,MAPK13,PIK3R2
Primary Immunodeficiency Signaling	0.522	0.113	BTK,LCK,CD40LG,IKBKG,ADA,CD8A,TNFRSF13B
Cell Cycle Regulation by BTG Family Proteins	0.519	0.139	RB1,E2F6,PPM1J,PPM1L,E2F5
IL-17A Signaling in Fibroblasts	0.519	0.125	IKBKG,MAP3K7,MAPK13,NFKB2,NFKBIB
Insulin Receptor Signaling	0.513	0.113	PPP1CC,RAPGEF1,PIK3C2G,LIPE,EIF4E,PTPRF,GYS2,AKT1,PIK3CG,SOS1,EIF2B5,PRKAR1B,RPTOR,AKT3,PIK3R2,PPP1CA
Role of RIG1-like Receptors in Antiviral Innate Immunity	0.506	0.122	IKBKG,DDX58,NFKB2,NFKBIB,EP300,CASP10
D-myo-inositol (1,4,5)-Trisphosphate Biosynthesis	0.506	0.105	PLCD1,PLCB1,PIP4K2A,PIP4K2C
Regulation of IL-2 Expression in Activated and Anergic T Lymphocytes	0.505	0.112	TGFBR2,MAP2K7,IKBKG,CD80,MAP3K1,SOS1,NFATC2,VAV1,NFKB2,NFKBIB
Cyclins and Cell Cycle Regulation	0.505	0.112	RB1,E2F6,PPM1J,SUV39H1,PPM1L,E2F5,HDAC10,CDKN2C,CDKN2B,SIN3A
Wnt/Œ≤-catenin Signaling	0.5	0.116	SOX4,WNT3,TGFBR3,ACVR1,TCF7L1,SOX11,EP300,MYC,TGFBR2,AKT1,MAP3K7,PPM1J,PPM1L,CD44,AKT3,LEF1,MAP4K1,ACVR1C,WNT5B,LRP1
Calcium-induced T Lymphocyte Apoptosis	0.492	0.114	LCK,PRKCQ,NFATC2,PRKCH,ITPR1,PRKD3,ATP2A2,EP300
Estrogen-Dependent Breast Cancer Signaling	0.492	0.111	AKT1,IGF1,PIK3CG,PIK3C2G,AKT3,PIK3R2,NFKB2,EP300
Ketogenesis	0.491	0.0952	ACAT1,HMGCLL1
Role of IL-17F in Allergic Inflammatory Airway Diseases	0.48	0.125	IGF1,IL1B,RPS6KA4,NFKB2,RPS6KA1,EP300
Chondroitin Sulfate Biosynthesis (Late Stages)	0.48	0.111	CSGALNACT2,SULT1C2,HS2ST1,HS3ST1,CSGALNACT1,NDST4
Role of Osteoblasts, Osteoclasts and Chondrocytes in Rheumatoid Arthritis	0.471	0.105	WNT3,MAP3K5,SMURF1,IKBKG,AKT1,IGF1,MAP3K7,PIK3CG,AKT3,PIK3R2,NFKBIB,TNFRSF1B,ALPL,WNT5B,MAP2K7,IL10,PIK3C2G,ITGA5,TCF7L1,TNFRSF11A,null,NFATC2,IL1B,LEF1,LRP1
ERK5 Signaling	0.471	0.123	MYC,AKT1,YWHAE,YWHAZ,RPS6KA4,FOSL1,RPS6KA1,EP300
GM-CSF Signaling	0.471	0.118	AKT1,CAMK2D,PIK3CG,SOS1,HCK,PIK3C2G,AKT3,PIK3R2
DNA Methylation and Transcriptional Repression Signaling	0.455	0.13	DNMT3A,SIN3A,ARID4B
Type I Diabetes Mellitus Signaling	0.451	0.107	MAP2K7,IL12A,MAPK13,MAP3K5,NFKB2,IKBKG,CD80,MAP3K7,GAD1,CD86,IL1B,TNFRSF1B,NFKBIB
Paxillin Signaling	0.45	0.108	NCK2,ITGAD,PIK3CG,ACTN2,ACTA2,ARHGEF6,SOS1,PIK3C2G,ITGA5,MAPK13,PIK3R2,null
Serine Biosynthesis	0.446	0.0769	UBAC2
Thyronamine and Iodothyronamine Metabolism	0.446	0.0714	DIO2
Catecholamine Biosynthesis	0.446	0.0667	DBH
Phenylethylamine Degradation I	0.446	0.0909	AOC3
Methylmalonyl Pathway	0.446	0.0833	PCCA
Purine Ribonucleosides Degradation to Ribose-1-phosphate	0.446	0.0588	ADA
Proline Biosynthesis I	0.446	0.0714	PYCR1
Melatonin Degradation II	0.446	0.0833	MAOA
Thyroid Hormone Metabolism I (via Deiodination)	0.446	0.0714	DIO2
Arginine Degradation I (Arginase Pathway)	0.446	0.0769	ARG2
Molybdenum Cofactor Biosynthesis	0.446	0.0667	GPHN
Cleavage and Polyadenylation of Pre-mRNA	0.44	0.167	null,NUDT21
Ubiquinol-10 Biosynthesis (Eukaryotic)	0.44	0.069	MICAL1,MICAL2
Glycogen Degradation III	0.44	0.111	PYGM,PYGL
tRNA Charging	0.435	0.0617	WARS2,RARS,AARS2,AARS,EPRS
Autoimmune Thyroid Disease Signaling	0.432	0.0984	CD40LG,CD80,IL10,TSHR,CD86,TG
Role of PI3K/AKT Signaling in the Pathogenesis of Influenza	0.43	0.108	AKT1,PIK3CG,PIK3C2G,AKT3,PIK3R2,CCL5,NFKB2,NFKBIB
Androgen Signaling	0.421	0.0909	GNAS,PRKCQ,GNA14,NFKB2,GNG3,MNAT1,EP300,GNG11,GNAT1,PRKAR1B,GTF2H5,PRKCH,PRKD3
RhoA Signaling	0.421	0.114	ARPC5L,ACTA2,CDC42EP3,null,SEPT1,TTN,PLD1,PKN1,LIMK1,ARHGAP5,IGF1,PIP4K2A,PIP4K2C
Glioma Invasiveness Signaling	0.41	0.117	TIMP3,PIK3CG,CD44,PIK3C2G,RHOJ,PIK3R2,RHOH
LXR/RXR Activation	0.41	0.103	SCD,HPX,APOB,MSR1,AHSG,SERPINF1,ARG2,NFKB2,A1BG,APOC1,FDFT1,IL1B,TNFRSF1B,CYP51A1
EIF2 Signaling	0.406	0.104	null,PPP1CC,PIK3C2G,EIF4G3,EIF4A2,EIF4E,EIF2A,RPS11,null,null,AKT1,RPL7A,PIK3CG,SOS1,EIF4A1,EIF2B5,AKT3,PIK3R2,EIF2AK2,AGO1,PPP1CA
HIF1Œ± Signaling	0.404	0.111	AKT1,MMP25,PIK3CG,PIK3C2G,AKT3,VEGFB,MAPK13,HIF1A,PIK3R2,NAA10,SLC2A3,EP300
PPAR Signaling	0.401	0.105	SRA1,IKBKG,PDGFA,MED1,MAP3K7,SOS1,IL1B,NFKB2,TNFRSF1B,NFKBIB,EP300
Purine Nucleotides De Novo Biosynthesis II	0.396	0.0465	ADSSL1,PAICS
PXR/RXR Activation	0.393	0.092	SCD,ALDH1A1,AKT1,ABCC2,null,PRKAR1B,AKT3,SLCO1B3
Calcium Signaling	0.392	0.0948	MYH10,MYH13,MYH14,ACTA2,TRDN,HDAC10,TPM3,ITPR1,RAP1A,null,ATP2A2,EP300,ATP2B2,MICU1,CAMK2D,RYR3,PRKAR1B,NFATC2,CHRNE,RYR1
Maturity Onset Diabetes of Young (MODY) Signaling	0.388	0.0968	HNF1B,GCK,CACNA1A
Polyamine Regulation in Colon Cancer	0.388	0.103	MYC,OAZ2,OAZ3
Ovarian Cancer Signaling	0.387	0.106	WNT3,SUV39H1,PIK3C2G,VEGFB,TCF7L1,SIN3A,RB1,AKT1,PIK3CG,CD44,PRKAR1B,AKT3,LEF1,PIK3R2,WNT5B
Mechanisms of Viral Exit from Host Cells	0.387	0.111	PRKCQ,ACTA2,VPS36,PRKCH,PRKD3
IL-10 Signaling	0.376	0.103	IKBKG,IL10,MAP3K7,IL1B,ARG2,MAPK13,NFKB2,NFKBIB
Proline Biosynthesis II (from Arginine)	0.372	0.05	PYCR1
Protein Citrullination	0.372	0.167	PADI3
Serotonin and Melatonin Biosynthesis	0.372	0.0625	AANAT
CMP-N-acetylneuraminate Biosynthesis I (Eukaryotes)	0.372	0.0556	GNE
Glycerol Degradation I	0.372	0.0833	null
Lysine Degradation II	0.372	0.0526	AASS
Adenine and Adenosine Salvage III	0.372	0.0667	ADA
Lysine Degradation V	0.372	0.0357	PIPOX
2-oxobutanoate Degradation I	0.372	0.0588	PCCA
Phenylalanine Degradation I (Aerobic)	0.372	0.0833	PCBD1
Folate Polyglutamylation	0.372	0.0588	null
Assembly of RNA Polymerase II Complex	0.368	0.107	null,null,TAF5L,GTF2H5,TAF3,MNAT1
CCR5 Signaling in Macrophages	0.359	0.0851	GNG11,GNAS,PRKCQ,PRKCH,MAPK13,CCL5,GNG3,PRKD3
T Helper Cell Differentiation	0.359	0.111	TGFBR2,CD40LG,IL12A,CD80,IL10,CD86,IL2RA,TNFRSF1B
IGF-1 Signaling	0.358	0.105	AKT1,IGF1,YWHAE,PIK3CG,SOS1,YWHAZ,IGFBP3,PRKAR1B,PIK3C2G,AKT3,PIK3R2
D-myo-inositol (1,4,5,6)-Tetrakisphosphate Biosynthesis	0.358	0.0857	PTPN7,PTPN13,PTPRF
D-myo-inositol (3,4,5,6)-tetrakisphosphate Biosynthesis	0.358	0.0857	PTPN7,PTPN13,PTPRF
DNA Double-Strand Break Repair by Non-Homologous End Joining	0.357	0.105	WRN,XRCC5
Leukotriene Biosynthesis	0.357	0.08	LTA4H,DPEP1
Xenobiotic Metabolism Signaling	0.356	0.104	ABCC2,HS2ST1,GCLC,MAP3K5,MAPK13,FMO5,PTGES3,EP300,ALDH1A1,CAMK2D,MAP3K7,PIK3CG,PPM1J,SULT1C2,Gm4846,PPM1L,HS3ST1,PIK3R2,PRKD3,SRA1,MAP2K7,PRKCQ,MED1,MAP3K1,PIK3C2G,NDST4,NFKB2,PNPLA7,IL1B,PRKCH,MAOA
Bladder Cancer Signaling	0.353	0.11	MYC,FGF4,RB1,DAPK1,MMP25,SUV39H1,VEGFB,FGF7,SIN3A,FGF1
Circadian Rhythm Signaling	0.337	0.108	PER1,NR1D1,CRY2,EP300
MIF-mediated Glucocorticoid Regulation	0.337	0.0952	PLA2G4E,PLA2G6,NFKB2,NFKBIB
Retinoate Biosynthesis I	0.337	0.105	ALDH1A1,RDH14,DHRS7C,RDH13
Triacylglycerol Biosynthesis	0.337	0.087	AGPAT4,AGPAT5,LPCAT4,ELOVL6
Eicosanoid Signaling	0.337	0.0875	PLA2G4E,PLA2G6,LTA4H,DPEP1,null,PTGDR,PLB1
IL-22 Signaling	0.33	0.12	AKT1,AKT3,MAPK13
Dermatan Sulfate Degradation (Metazoa)	0.322	0.087	MGEA5,CD44
NAD Biosynthesis from 2-amino-3-carboxymuconate Semialdehyde	0.314	0.0588	NADSYN1
Glycogen Biosynthesis II (from UDP-D-Glucose)	0.314	0.0833	GYS2
GDP-glucose Biosynthesis	0.314	0.0588	GCK
Tyrosine Degradation I	0.314	0.0667	HGD
Glutamate Degradation III (via 4-aminobutyrate)	0.314	0.0769	GAD1
BMP signaling pathway	0.313	0.1	MAP3K7,SOS1,SMAD7,PRKAR1B,MAPK13,NFKB2,NOG,SMURF1
cAMP-mediated signaling	0.309	0.104	RGS2,ADCY2,GNAS,PDE4C,GRM3,PDE3A,RGS7,PDE6C,AKAP6,PDE4D,RAP1A,EP300,GPER,CAMK2D,PDE7B,NPR3,ADCY5,OPRK1,PRKAR1B,PDE8B,RPS6KA1,PDE11A,PKIG
Regulation of Actin-based Motility by Rho	0.306	0.101	WIPF1,ARPC5L,ACTA2,RHOJ,null,PIP4K2A,RHOH,PIP4K2C,LIMK1
Activation of IRF by Cytosolic Pattern Recognition Receptors	0.306	0.0972	IKBKG,PPIB,IL10,DDX58,NFKB2,NFKBIB,ISG15
Antiproliferative Role of Somatostatin Receptor 2	0.306	0.0986	GNG11,GUCY2C,SSTR2,PIK3CG,PIK3C2G,PIK3R2,GNG3
Corticotropin Releasing Hormone Signaling	0.301	0.0882	ADCY2,GNAS,PRKCQ,GUCY2C,ADCY5,PRKAR1B,PRKCH,MAPK13,ITPR1,PRKD3,RAP1A,EP300
Role of CHK Proteins in Cell Cycle Checkpoint Control	0.297	0.107	E2F6,PPM1J,RAD17,PPM1L,E2F5,TLK2
Extrinsic Prothrombin Activation Pathway	0.291	0.1	F12,F2
Pyrimidine Deoxyribonucleotides De Novo Biosynthesis I	0.291	0.0556	NME1,RRM2
Oxidative Ethanol Degradation III	0.291	0.05	ACSS3,ALDH1A1
Role of Oct4 in Mammalian Embryonic Stem Cell Pluripotency	0.288	0.111	AQR,FGF4,RB1,CCNF,NR5A1
Antiproliferative Role of TOB in T Cell Signaling	0.282	0.115	TGFBR2,RB1,RPS6KA1
Hypoxia Signaling in the Cardiovascular System	0.277	0.106	AKT1,UBE2R2,HIF1A,UBE2S,NFKBIB,UBE2E1,EP300
Glucose and Glucose-1-phosphate Degradation	0.268	0.0455	GCK
Aspartate Degradation II	0.268	0.0714	MDH2
Mitochondrial L-carnitine Shuttle Pathway	0.264	0.0909	CPT2,CPT1C
Putrescine Degradation III	0.264	0.0667	ALDH1A1,MAOA
Mitotic Roles of Polo-Like Kinase	0.263	0.101	ESPL1,PPM1J,PPM1L,PRC1,CDC7,ANAPC5,null
Glycolysis I	0.241	0.0667	ENO2,ALDOA,GAPDHS
Tryptophan Degradation X (Mammalian, via Tryptamine)	0.239	0.069	ALDH1A1,MAOA
Ethanol Degradation IV	0.239	0.069	ACSS3,ALDH1A1
Tryptophan Degradation to 2-amino-3-carboxymuconate Semialdehyde	0.231	0.0556	IDO2
Granzyme A Signaling	0.217	0.1	NME1,EP300
Pathogenesis of Multiple Sclerosis	0.2	0.111	CCL5
Assembly of RNA Polymerase I Complex	0.2	0.0769	UBTF
Sucrose Degradation V (Mammalian)	0.2	0.05	ALDOA
Histidine Degradation III	0.2	0.0526	HAL
Ketolysis	0.2	0.0556	ACAT1
UDP-N-acetyl-D-galactosamine Biosynthesis II	0.2	0.0417	GCK
