# Supplementary material for: An Improved Canine Genome and a Comprehensive Catalogue of Coding Genes and Non-Coding Transcripts
Source: PLoS One. 2014 Mar 13;9(3):e91172. doi: 10.1371/journal.pone.0091172 (PMC3953330; doi:10.1371/journal.pone.0091172)
Supplement: Table S6 — Canonical pathways with multiple genes containing lincRNA transcripts. (XLS) [file pone.0091172.s008.xls]

## Sheet: lincGO.txt
¬© 2000-2013 Ingenuity Systems, Inc. All rights reserved.
Ingenuity Canonical Pathways	-log(p-value)	Ratio	Molecules
Wnt/beta-catenin Signaling	5.48	0.109	SOX1,LRP6,CSNK1A1,TLE1,CCND1,HNF1A,FZD4,JUN,WNT10A,PPP2R3A,TGFB2,NR5A2,SOX9,FZD5,DKK1,GSK3B,TAB1,POU5F1,WNT5A
Role of Macrophages, Fibroblasts and Endothelial Cells in Rheumatoid Arthritis	4.61	0.0744	MAP2K6,SOCS1,PDGFA,LRP6,CSNK1A1,HNF1A,CCND1,JUN,TLR7,PRKCE,GSK3B,TRAF5,MAPKAPK2,PLCL1,DAAM1,C5,PDGFB,TLR2,MAPK14,FZD4,WNT10A,PLCG2,FZD5,DKK1,WNT5A
Factors Promoting Cardiogenesis in Vertebrates	3.87	0.116	MAPK14,FZD4,LRP6,TGFB2,PRKCE,FZD5,MEF2C,DKK1,SMAD5,GSK3B,HNF1A
Mouse Embryonic Stem Cell Pluripotency	3.57	0.111	JAK1,MAPK14,FZD4,FZD5,MAPK13,SMAD5,GSK3B,FOXD3,HNF1A,TAB1,POU5F1
Human Embryonic Stem Cell Pluripotency	3.35	0.0828	PDGFA,FGFR2,SMAD5,FOXD3,HNF1A,PDGFB,FZD4,WNT10A,TGFB2,FZD5,GSK3B,WNT5A,POU5F1
NRF2-mediated Oxidative Stress Response	3.07	0.0781	MAP2K6,DNAJB8,DNAJB12,DNAJC10,TXNRD1,SOD2,JUN,MAPK14,CAT,PRKCE,JUND,GSK3B,ENC1,ACTC1,ACTA1
Role of NFAT in Cardiac Hypertrophy	3.02	0.0718	MAP2K6,CSNK1A1,MAPK13,MAPK14,HDAC11,PLCG2,PRKAG2,TGFB2,CAMK1G,RCAN3,PRKCE,MEF2C,GSK3B,PLCL1,SLC8A1
Amyloid Processing	2.9	0.125	MAPK14,CSNK1A1,PRKAG2,PRKCE,MAPK13,BACE2,GSK3B
Parkinson's Signaling	2.82	0.25	MAPK14,GPR37,MAPK13,CYCS
Toll-like Receptor Signaling	2.66	0.113	TLR2,MAP2K6,JUN,MAPK14,TLR7,MAPK13,TAB1
Cardiac Hypertrophy Signaling	2.54	0.0648	MAP2K6,MAPK13,GNA14,EIF2B2,JUN,MAPK14,PLCG2,PRKAG2,TGFB2,MAP3K8,MEF2C,GSK3B,PLCL1,MAPKAPK2,TAB1,ADRB2
Role of Oct4 in Mammalian Embryonic Stem Cell Pluripotency	2.49	0.133	FAM208A,FOXA1,SH3GLB1,NR5A2,FOXD3,POU5F1
Antioxidant Action of Vitamin C	2.38	0.0833	MAPK14,SLC2A1,PLCG2,SLC2A2,PLA2R1,MAPK13,PLCL1,TXNRD1,TXNRD3
Pyridoxal 5'-phosphate Salvage Pathway	2.29	0.0933	MAP2K6,PIM1,PRPF4B,CSNK1A1,PRKCE,MAP3K8,DYRK1A
TGF-Œ≤ Signaling	2.25	0.0899	MAP2K6,JUN,MAPK14,TGFB2,MAPK13,SMAD5,PITX2,TAB1
Role of JAK family kinases in IL-6-type Cytokine Signaling	2.08	0.148	SOCS1,JAK1,MAPK14,MAPK13
IL-17 Signaling	2.05	0.0946	MAP2K6,JAK1,JUN,MAPK14,MAPK13,GSK3B,MAPKAPK2
Transcriptional Regulatory Network in Embryonic Stem Cells	2.03	0.125	EOMES,FOXD3,SIX3,ZFHX3,POU5F1
Vitamin-C Transport	2.02	0.136	SLC2A1,TXNRD1,TXNRD3
Role of NANOG in Mammalian Embryonic Stem Cell Pluripotency	1.98	0.0776	JAK1,FZD4,WNT10A,FZD5,SMAD5,GSK3B,FOXD3,WNT5A,POU5F1
eNOS Signaling	1.97	0.0658	HSPA4,AQP7,HSP90B1,CCNA1,LPAR1,PLCG2,PRKAG2,HSPA5,AQP2,Gucy1b2
BMP signaling pathway	1.95	0.0843	JUN,MAPK14,PRKAG2,MAPK13,SMAD5,PITX2,TAB1
Corticotropin Releasing Hormone Signaling	1.93	0.0652	JUN,MAPK14,PLCG2,PRKAG2,PRKCE,JUND,MEF2C,MAPK13,Gucy1b2
RAR Activation	1.92	0.0632	SDR9C7,JUN,RBP7,MAPK14,TGFB2,PRKAG2,PRKCE,MAPK13,SMAD5,MAPKAPK2,ZBTB16,PNPLA4
PPARŒ±/RXRŒ± Activation	1.89	0.0622	MAP2K6,HSP90B1,JUN,MAPK14,PLCG2,TGFB2,PRKAG2,MEF2C,GNA14,GK,PLCL1,AP2A2
Role of Osteoblasts, Osteoclasts and Chondrocytes in Rheumatoid Arthritis	1.88	0.0583	MAP2K6,LRP6,CSNK1A1,SMAD5,HNF1A,FZD4,JUN,MAPK14,WNT10A,FZD5,TRAF5,DKK1,GSK3B,WNT5A
Sertoli Cell-Sertoli Cell Junction Signaling	1.87	0.0612	AGGF1,JUN,MAPK14,JAM3,PVRL3,PRKAG2,MAP3K8,MAPK13,GSK3B,ACTC1,ACTA1,Gucy1b2
iNOS Signaling	1.86	0.0943	JAK1,JUN,MAPK14,MAPK13,TAB1
Role of Wnt/GSK-3Œ≤ Signaling in the Pathogenesis of Influenza	1.84	0.0854	FZD4,WNT10A,CSNK1A1,FZD5,GSK3B,HNF1A,WNT5A
Thioredoxin Pathway	1.83	0.25	TXNRD1,TXNRD3
Superoxide Radicals Degradation	1.83	0.25	SOD2,CAT
Cyclins and Cell Cycle Regulation	1.81	0.0778	CCNA1,PPP2R3A,HDAC11,WEE1,TGFB2,GSK3B,CCND1
CD40 Signaling	1.78	0.0857	MAP2K6,JUN,MAPK14,MAPK13,TRAF5,MAPKAPK2
Molecular Mechanisms of Cancer	1.77	0.0499	MAP2K6,RAP2A,JAK1,LRP6,SMAD5,MAPK13,GNA14,CCND1,FZD4,JUN,MAPK14,PRKAG2,TGFB2,PRKCE,FZD5,GSK3B,CYCS,TAB1,WNT5A
ErbB Signaling	1.68	0.0805	MAP2K6,JUN,MAPK14,PLCG2,PRKCE,MAPK13,GSK3B
Salvage Pathways of Pyrimidine Ribonucleotides	1.68	0.068	MAP2K6,PIM1,PRPF4B,CSNK1A1,PRKCE,MAP3K8,DYRK1A
Glioblastoma Multiforme Signaling	1.65	0.0606	FZD4,WNT10A,PDGFA,PLCG2,FZD5,GSK3B,PLCL1,CCND1,PDGFB,WNT5A
IL-10 Signaling	1.63	0.0769	MAP2K6,JAK1,JUN,MAPK14,MAPK13,TAB1
Macropinocytosis Signaling	1.63	0.0789	ARF6,PDGFA,PLCG2,USP6NL,PRKCE,PDGFB
Inhibition of Angiogenesis by TSP1	1.62	0.103	JUN,MAPK14,MAPK13,Gucy1b2
CD27 Signaling in Lymphocytes	1.6	0.0877	MAP2K6,JUN,MAP3K8,TRAF5,CYCS
Type I Diabetes Mellitus Signaling	1.6	0.0667	MAP2K6,SOCS1,CD28,JAK1,MAPK14,MAPK13,CYCS,CPE
Cellular Effects of Sildenafil (Viagra)	1.59	0.0604	GPR37,PLCG2,CACNG5,PRKAG2,KCNQ3,PLCL1,ACTC1,ACTA1,Gucy1b2
IL-17A Signaling in Fibroblasts	1.58	0.1	JUN,MAPK14,MAPK13,GSK3B
Colorectal Cancer Metastasis Signaling	1.55	0.0534	JAK1,LRP6,CCND1,HNF1A,TLR2,JUN,FZD4,WNT10A,PRKAG2,TLR7,TGFB2,FZD5,GSK3B,WNT5A
UVA-Induced MAPK Signaling	1.53	0.0737	JUN,MAPK14,TIPARP,PLCG2,MAPK13,CYCS,PLCL1
Basal Cell Carcinoma Signaling	1.52	0.08	FZD4,WNT10A,FZD5,GSK3B,HNF1A,WNT5A
Ovarian Cancer Signaling	1.52	0.0629	FZD4,WNT10A,PRKAG2,EDNRA,FZD5,GSK3B,CCND1,HNF1A,WNT5A
IL-1 Signaling	1.49	0.0642	MAP2K6,JUN,MAPK14,PRKAG2,MAPK13,GNA14,TAB1
Phosphatidylethanolamine Biosynthesis III	1.49	0.2	PTDSS2
Production of Nitric Oxide and Reactive Oxygen Species in Macrophages	1.48	0.0521	TLR2,JAK1,JUN,MAPK14,PPP2R3A,PLCG2,CAT,PRKCE,PPP1R3A,MAP3K8,MAPK13
Calcium Signaling	1.46	0.0516	RAP2A,HDAC11,CAMK1G,PRKAG2,RCAN3,TPM1,MEF2C,SLC8A1,ACTC1,ACTA1,TRPC7
April Mediated Signaling	1.46	0.093	JUN,MAPK14,MAPK13,TRAF5
Glioma Signaling	1.45	0.0625	PDGFA,PLCG2,CAMK1G,PRKCE,CCND1,IGF2R,PDGFB
B Cell Receptor Signaling	1.44	0.0585	MAP2K6,JUN,MAPK14,PAG1,PLCG2,PIK3AP1,MAP3K8,MAPK13,GSK3B,BCL6
p38 MAPK Signaling	1.4	0.0678	MAP2K6,MAPK14,DUSP10,TGFB2,MEF2C,MAPK13,MAPKAPK2,TAB1
Acute Myeloid Leukemia Signaling	1.4	0.0732	MAP2K6,CCNA1,PIM1,FLT3,CCND1,HNF1A
Role of PKR in Interferon Induction and Antiviral Response	1.39	0.087	MAP2K6,MAPK14,TRAF5,CYCS
B Cell Activating Factor Signaling	1.39	0.0889	JUN,MAPK14,MAPK13,TRAF5
Mechanisms of Viral Exit from Host Cells	1.39	0.0889	SH3GLB1,PRKCE,ACTC1,ACTA1
IL-22 Signaling	1.38	0.12	JAK1,MAPK14,MAPK13
Neuropathic Pain Signaling In Dorsal Horn Neurons	1.34	0.0648	GPR37,PLCG2,CAMK1G,PRKAG2,PRKCE,KCNQ3,PLCL1
ATM Signaling	1.34	0.0806	JUN,MAPK14,SMC2,MAPK13,BLM
NF-Œ∫B Signaling	1.34	0.0575	TLR2,MAP2K6,PLCG2,TLR7,FGFR2,MAP3K8,TRAF5,GSK3B,IGF2R,TAB1
IL-17A Signaling in Gastric Cells	1.33	0.12	JUN,MAPK14,MAPK13
UVC-Induced MAPK Signaling	1.32	0.0952	JUN,MAPK14,PRKCE,MAPK13
Acute Phase Response Signaling	1.29	0.0556	MAP2K6,SOCS1,SOD2,JUN,RBP7,MAPK14,C5,MAPK13,HNF1A,TAB1
Antiproliferative Role of TOB in T Cell Signaling	1.29	0.115	CCNA1,TGFB2,TOB1
Endothelin-1 Signaling	1.27	0.0529	JUN,MAPK14,PLCG2,PLA2R1,PRKCE,EDNRA,MAPK13,GNA14,PLCL1,Gucy1b2
Aldosterone Signaling in Epithelial Cells	1.21	0.0536	DNAJB8,HSPA4,HSP90B1,DNAJB12,PLCG2,PRKCE,DNAJC10,HSPA5,PLCL1
GNRH Signaling	1.2	0.0526	MAP2K6,JUN,MAPK14,PRKAG2,PRKCE,MAP3K8,MAPK13,GNA14
Sulfate Activation for Sulfonation	1.19	0.125	PAPSS1
Anandamide Degradation	1.19	0.2	FAAH
Thiosulfate Disproportionation III (Rhodanese)	1.19	0.167	MOCS3
Putrescine Biosynthesis III	1.19	0.25	ADC
RANK Signaling in Osteoclasts	1.19	0.0632	MAP2K6,JUN,MAPK14,MAP3K8,MAPK13,TRAF5
Fatty Acid Activation	1.18	0.105	SLC27A2,ACSL1
Gap Junction Signaling	1.15	0.0508	LPAR1,PLCG2,CSNK1A1,PRKAG2,PRKCE,PLCL1,ACTC1,ACTA1,Gucy1b2
Sonic Hedgehog Signaling	1.13	0.0882	PRKAG2,GSK3B,DYRK1A
Regulation of the Epithelial-Mesenchymal Transition Pathway	1.13	0.0521	MAP2K6,JAK1,FZD4,WNT10A,TGFB2,FGFR2,FZD5,GSK3B,HNF1A,WNT5A
Chemokine Signaling	1.13	0.0685	JUN,MAPK14,PLCG2,CAMK1G,MAPK13
NAD biosynthesis II (from tryptophan)	1.13	0.0588	HAAO,NMNAT2
Phenylalanine Degradation IV (Mammalian, via Side Chain)	1.13	0.0513	SLC27A2,MAOA
CCR5 Signaling in Macrophages	1.11	0.0521	JUN,MAPK14,PLCG2,PRKCE,MAPK13
Melatonin Signaling	1.11	0.0641	MAP2K6,PLCG2,PRKAG2,PRKCE,PLCL1
4-1BB Signaling in T Lymphocytes	1.1	0.0833	JUN,MAPK14,MAPK13
PEDF Signaling	1.09	0.0641	SOD2,MAPK14,GDNF,MAPK13,HNF1A
Clathrin-mediated Endocytosis Signaling	1.08	0.051	ACTR2,ARF6,PDGFA,PICALM,SH3GLB1,LDLRAP1,ACTC1,AP2A2,PDGFB,ACTA1
FcŒ≥ Receptor-mediated Phagocytosis in Macrophages and Monocytes	1.08	0.0588	ACTR2,ARF6,EZR,PRKCE,ACTC1,ACTA1
The Visual Cycle	1.07	0.0714	DHRS3,RBP7
Hepatic Fibrosis / Hepatic Stellate Cell Activation	1.07	0.0548	COL1A2,PDGFA,CCL21,TGFB2,FGFR2,EDNRA,BAMBI,PDGFB
IL-6 Signaling	1.07	0.0565	MAP2K6,SOCS1,JUN,MAPK14,MAPK13,MAPKAPK2,TAB1
Dopamine-DARPP32 Feedback in cAMP Signaling	1.06	0.0484	KCNJ4,PPP2R3A,PLCG2,CSNK1A1,PRKAG2,PRKCE,PPP1R3A,PLCL1,Gucy1b2
Glucocorticoid Receptor Signaling	1.06	0.0442	JAK1,MAPK13,HSPA5,HSPA4,HSP90B1,JUN,MAPK14,TAF5,TGFB2,PRKAG2,TAB1,TAF15,ADRB2
Synaptic Long Term Depression	1.05	0.05	PPP2R3A,PLCG2,GRID2,PLA2R1,PRKCE,GNA14,PLCL1,Gucy1b2
RhoA Signaling	1.05	0.0583	PLXNA1,ACTR2,LPAR1,SEPT3,EZR,ACTC1,ACTA1
LPS-stimulated MAPK Signaling	1.05	0.061	MAP2K6,JUN,MAPK14,PRKCE,MAPK13
Sperm Motility	1.04	0.0493	PLCG2,PLA2R1,NPPC,PRKAG2,PRKCE,PLCL1,Gucy1b2
Triacylglycerol Biosynthesis	1.04	0.0652	MOGAT1,LPPR4,AGPAT3
Role of Pattern Recognition Receptors in Recognition of Bacteria and Viruses	1.03	0.0566	TLR2,PLCG2,TLR7,PRKCE,C5,RIPK2
UVB-Induced MAPK Signaling	1.03	0.0727	JUN,MAPK14,PRKCE,MAPK13
Diphthamide Biosynthesis	1.02	0.0769	ATPBD4
Thyronamine and Iodothyronamine Metabolism	1.02	0.0769	DIO3
Tetrahydrobiopterin Biosynthesis I	1.02	0.0909	GCH1
Thyroid Hormone Metabolism I (via Deiodination)	1.02	0.0769	DIO3
Tetrahydrobiopterin Biosynthesis II	1.02	0.0769	GCH1
Role of IL-17A in Arthritis	1	0.0635	MAP2K6,MAPK14,MAPK13,MAPKAPK2
Dopamine Receptor Signaling	0.989	0.0526	GCH1,PPP2R3A,PRKAG2,PPP1R3A,MAOA
RAN Signaling	0.979	0.0833	RCC1,TNPO1
Œ≥-linolenate Biosynthesis II (Animals)	0.979	0.0833	SLC27A2,ACSL1
Mitochondrial L-carnitine Shuttle Pathway	0.979	0.0909	SLC27A2,ACSL1
Amyotrophic Lateral Sclerosis Signaling	0.978	0.0508	GRIK4,GDNF,HECW1,GRID2,CAT,CYCS
Cell Cycle Regulation by BTG Family Proteins	0.978	0.0833	PPP2R3A,CCND1,CCRN4L
Epithelial Adherens Junction Signaling	0.975	0.0541	ACTR2,AGGF1,PVRL3,TGFB2,SSX2IP,ACTC1,HNF1A,ACTA1
PDGF Signaling	0.971	0.0588	JAK1,JUN,PDGFA,PLCG2,PDGFB
EGF Signaling	0.959	0.0645	JAK1,JUN,MAPK14,MAPK13
VDR/RXR Activation	0.953	0.0617	YY1,PDGFA,TGFB2,PRKCE,KLF4
Ethanol Degradation IV	0.937	0.069	CAT,ACSL1
Endoplasmic Reticulum Stress Pathway	0.937	0.111	ERN1,HSPA5
Regulation of IL-2 Expression in Activated and Anergic T Lymphocytes	0.936	0.0562	CD28,JUN,PLCG2,TGFB2,TOB1
Uracil Degradation II (Reductive)	0.905	0.0909	DPYD
Retinoate Biosynthesis II	0.905	0.111	RBP7
Trehalose Degradation II (Trehalase)	0.905	0.111	TREH
Thymine Degradation	0.905	0.0909	DPYD
Melatonin Degradation II	0.905	0.0833	MAOA
Rapoport-Luebering Glycolytic Shunt	0.905	0.111	BPGM
NAD Biosynthesis III	0.905	0.1	NMNAT2
Molybdenum Cofactor Biosynthesis	0.905	0.0667	MOCS3
Tight Junction Signaling	0.891	0.0497	JUN,JAM3,PPP2R3A,PVRL3,TGFB2,PRKAG2,ACTC1,ACTA1
Protein Ubiquitination Pathway	0.88	0.0448	PSMB4,DNAJB8,HSPA4,HSP90B1,DNAJB12,PSMB1,PSMC4,USP46,DNAJC10,HSPA5,UBE3A,UBE2E1
Germ Cell-Sertoli Cell Junction Signaling	0.857	0.0485	MAP2K6,AGGF1,MAPK14,PVRL3,TGFB2,MAP3K8,ACTC1,ACTA1
Thyroid Cancer Signaling	0.849	0.0714	GDNF,CCND1,HNF1A
Cell Cycle: G1/S Checkpoint Regulation	0.841	0.0597	HDAC11,TGFB2,GSK3B,CCND1
TR/RXR Activation	0.839	0.0521	SLC2A1,SREBF1,ME1,TBL1XR1,DIO3
Renin-Angiotensin Signaling	0.834	0.0476	JUN,MAPK14,PLCG2,PRKAG2,PRKCE,MAPK13
IL-12 Signaling and Production in Macrophages	0.826	0.0449	TLR2,JUN,MAPK14,TGFB2,PRKCE,MAP3K8,MAPK13
FGF Signaling	0.824	0.0543	MAP2K6,MAPK14,FGFR2,MAPK13,MAPKAPK2
Glycerol Degradation I	0.815	0.0833	GK
NAD Salvage Pathway III	0.815	0.0909	NMNAT2
Lysine Degradation II	0.815	0.0526	AADAT
Lysine Degradation V	0.815	0.0357	AADAT
Acetate Conversion to Acetyl-CoA	0.815	0.0909	ACSL1
IL-17A Signaling in Airway Cells	0.806	0.0548	JAK1,MAPK14,MAPK13,GSK3B
Androgen Signaling	0.796	0.0414	HSPA4,JUN,PRKAG2,PRKCE,GNA14,CCND1
D-myo-inositol-5-phosphate Metabolism	0.792	0.044	PPP2R3A,DUSP10,PLCG2,DOT1L,SSH3,ILKAP,RNGTT
Virus Entry via Endocytic Pathways	0.78	0.0505	PLCG2,PRKCE,ACTC1,AP2A2,ACTA1
Maturity Onset Diabetes of Young (MODY) Signaling	0.764	0.0625	SLC2A2,HNF1A
Thrombin Signaling	0.76	0.0433	MAPK14,PLCG2,CAMK1G,PRKCE,MAPK13,GNA14,GATA3,PLCL1,GATA2
Erythropoietin Signaling	0.756	0.0513	SOCS1,JUN,PLCG2,PRKCE
Mitotic Roles of Polo-Like Kinase	0.756	0.0571	HSP90B1,PPP2R3A,WEE1,CDC7
Role of MAPK Signaling in the Pathogenesis of Influenza	0.756	0.0571	MAP2K6,MAPK14,PLA2R1,MAPK13
Type II Diabetes Mellitus Signaling	0.747	0.0373	SOCS1,SLC27A2,SLC2A2,PRKAG2,PRKCE,ACSL1
NAD Biosynthesis from 2-amino-3-carboxymuconate Semialdehyde	0.743	0.0588	NMNAT2
Ceramide Biosynthesis	0.743	0.0625	DEGS2
Tetrapyrrole Biosynthesis II	0.743	0.0714	UROS
Pentose Phosphate Pathway (Non-oxidative Branch)	0.743	0.0769	TKTL1
MSP-RON Signaling Pathway	0.742	0.06	TLR2,ACTC1,ACTA1
Remodeling of Epithelial Adherens Junctions	0.74	0.0588	ACTR2,ARF6,ACTC1,ACTA1
Role of JAK1, JAK2 and TYK2 in Interferon Signaling	0.735	0.0741	SOCS1,JAK1
Estrogen-mediated S-phase Entry	0.735	0.0714	CCNA1,CCND1
Gluconeogenesis I	0.735	0.0417	ME1,BPGM
p53 Signaling	0.726	0.0521	CCNG1,JUN,MAPK14,GSK3B,CCND1
T Helper Cell Differentiation	0.725	0.0556	CD28,BCL6,TBX21,GATA3
PPAR Signaling	0.713	0.0476	HSP90B1,JUN,PDGFA,PDGFB,TAB1
Triacylglycerol Degradation	0.708	0.0625	FAAH,PNPLA4
Role of NFAT in Regulation of the Immune Response	0.705	0.0402	CD28,JUN,PLCG2,CSNK1A1,RCAN3,MEF2C,GNA14,GSK3B
TNFR1 Signaling	0.704	0.0577	JUN,CRADD,CYCS
Synaptic Long Term Potentiation	0.701	0.0462	PLCG2,PRKAG2,PRKCE,PPP1R3A,GNA14,PLCL1
Leukocyte Extravasation Signaling	0.698	0.0435	MAPK14,JAM3,PLCG2,EZR,PRKCE,MAPK13,RAPGEF4,ACTC1,ACTA1
D-myo-inositol (1,4,5,6)-Tetrakisphosphate Biosynthesis	0.69	0.0423	PPP2R3A,DUSP10,DOT1L,SSH3,ILKAP,RNGTT
D-myo-inositol (3,4,5,6)-tetrakisphosphate Biosynthesis	0.69	0.0423	PPP2R3A,DUSP10,DOT1L,SSH3,ILKAP,RNGTT
Retinol Biosynthesis	0.686	0.0517	DHRS3,RBP7,PNPLA4
Inositol Pyrophosphates Biosynthesis	0.683	0.0625	PPIP5K2
Lipid Antigen Presentation by CD1	0.682	0.069	ARF6,AP2A2
PI3K/AKT Signaling	0.669	0.0417	HSP90B1,JAK1,PPP2R3A,MAP3K8,GSK3B,CCND1
Prolactin Signaling	0.667	0.05	SOCS1,JUN,PLCG2,PRKCE
HGF Signaling	0.641	0.0472	JUN,PLCG2,PRKCE,MAP3K8,CCND1
Sphingosine and Sphingosine-1-phosphate Metabolism	0.632	0.0476	SGPP1
Tryptophan Degradation to 2-amino-3-carboxymuconate Semialdehyde	0.632	0.0556	HAAO
Cholecystokinin/Gastrin-mediated Signaling	0.63	0.0472	MAP2K6,JUN,MAPK14,PRKCE,MEF2C
Paxillin Signaling	0.63	0.0446	ARF6,MAPK14,MAPK13,ACTC1,ACTA1
HIF1Œ± Signaling	0.608	0.0463	JUN,MAPK14,SLC2A1,SLC2A2,MAPK13
IL-2 Signaling	0.603	0.0517	SOCS1,JAK1,JUN
Phototransduction Pathway	0.603	0.0462	RGR,PRKAG2,Gucy1b2
Fatty Acid Œ≤-oxidation I	0.591	0.0444	SLC27A2,ACSL1
Superpathway of Inositol Phosphate Compounds	0.579	0.0348	PPP2R3A,DUSP10,PLCG2,DOT1L,SSH3,ILKAP,RNGTT,PPIP5K2
Thrombopoietin Signaling	0.573	0.0476	JUN,PLCG2,PRKCE
ILK Signaling	0.572	0.0412	MAP2K6,JUN,PPP2R3A,ILKAP,GSK3B,CCND1,ACTC1,ACTA1
Retinoate Biosynthesis I	0.551	0.0541	SDR9C7,RBP7
Embryonic Stem Cell Differentiation into Cardiac Lineages	0.549	0.1	POU5F1
Heme Biosynthesis II	0.549	0.0417	UROS
Fc Epsilon RI Signaling	0.546	0.0427	MAP2K6,MAPK14,PLCG2,PRKCE,MAPK13
ErbB2-ErbB3 Signaling	0.545	0.05	JUN,GSK3B,CCND1
Phospholipases	0.545	0.0448	PLCG2,PLA2R1,PLCL1
Regulation of Cellular Mechanics by Calpain Protease	0.545	0.0411	CCNA1,EZR,CCND1
Serotonin Receptor Signaling	0.533	0.0435	GCH1,MAOA
Complement System	0.533	0.0571	C5,CD46
3-phosphoinositide Degradation	0.528	0.0375	PPP2R3A,DUSP10,DOT1L,SSH3,ILKAP,RNGTT
LPS/IL-1 Mediated Inhibition of RXR Function	0.527	0.0373	JUN,SLC27A2,SREBF1,MGMT,CAT,NR5A2,FABP5,ACSL1,MAOA
Hepatic Cholestasis	0.52	0.0343	JUN,SREBF1,PRKAG2,PRKCE,NR5A2,HNF1A
TREM1 Signaling	0.518	0.0423	TLR2,PLCG2,TLR7
Glutamate Receptor Signaling	0.518	0.0423	GRIK4,GRID2,SLC1A3
Role of JAK2 in Hormone-like Cytokine Signaling	0.515	0.0556	SOCS1,JAK1
Interferon Signaling	0.515	0.0556	SOCS1,JAK1
Pentose Phosphate Pathway	0.514	0.0435	TKTL1
Dolichyl-diphosphooligosaccharide Biosynthesis	0.514	0.025	ALG6
Huntington's Disease Signaling	0.514	0.037	HSPA4,JUN,HDAC11,PRKCE,GNA14,CYCS,HSPA5,AP2A2,ZDHHC17
Aryl Hydrocarbon Receptor Signaling	0.512	0.037	HSP90B1,JUN,CCNA1,TGFB2,NFIB,CCND1
FXR/RXR Activation	0.51	0.0396	SREBF1,FOXA1,NR5A2,HNF1A
Altered T Cell and B Cell Signaling in Rheumatoid Arthritis	0.51	0.0435	TLR2,CD28,TLR7,CCL21
Integrin Signaling	0.501	0.0385	RAP2A,ACTR2,ARF6,PLCG2,ILKAP,GSK3B,ACTC1,ACTA1
Stearate Biosynthesis I (Animals)	0.498	0.0408	SLC27A2,ACSL1
IL-15 Signaling	0.493	0.0448	JAK1,MAPK14,MAPK13
Œ±-Adrenergic Signaling	0.489	0.0374	PLCG2,PRKAG2,PRKCE,SLC8A1
Axonal Guidance Signaling	0.483	0.034	SEMA3E,PLXNA1,ACTR2,PDGFA,GNA14,PDGFB,FZD4,WNT10A,PLCG2,PRKAG2,PRKCE,FZD5,GSK3B,PLCL1,NRP1,WNT5A
Ubiquinol-10 Biosynthesis (Eukaryotic)	0.483	0.0345	COQ2
G Beta Gamma Signaling	0.48	0.0339	PLCG2,PRKAG2,PRKCE,GNA14
14-3-3-mediated Signaling	0.474	0.0413	JUN,PLCG2,PRKCE,GSK3B,PLCL1
PTEN Signaling	0.474	0.0376	FGFR2,GSK3B,CCND1,IGF2R,MAGI3
Xenobiotic Metabolism Signaling	0.472	0.0367	MAP2K6,HSP90B1,MAPK14,PPP2R3A,MGMT,CAT,CAMK1G,PRKCE,MAP3K8,MAPK13,MAOA
Crosstalk between Dendritic Cells and Natural Killer Cells	0.47	0.0417	CD28,TLR7,ACTC1,ACTA1
CREB Signaling in Neurons	0.46	0.034	GRIK4,PLCG2,GRID2,PRKAG2,PRKCE,GNA14,PLCL1
ERK5 Signaling	0.458	0.0455	MAP3K8,MEF2C,ELK4
Cholesterol Biosynthesis I	0.455	0.025	SC5D
Cholesterol Biosynthesis II (via 24,25-dihydrolanosterol)	0.455	0.025	SC5D
Cholesterol Biosynthesis III (via Desmosterol)	0.455	0.025	SC5D
CTLA4 Signaling in Cytotoxic T Lymphocytes	0.451	0.0408	CD28,PPP2R3A,AP1S3,AP2A2
VEGF Signaling	0.451	0.0385	PLCG2,ACTC1,EIF2B2,ACTA1
p70S6K Signaling	0.45	0.0385	JAK1,PPP2R3A,PLCG2,PRKCE,PLCL1
3-phosphoinositide Biosynthesis	0.444	0.0337	PPP2R3A,DUSP10,DOT1L,SSH3,ILKAP,RNGTT
HMGB1 Signaling	0.442	0.0404	MAP2K6,JUN,MAPK14,MAPK13
Dendritic Cell Maturation	0.44	0.0335	TLR2,COL1A2,MAPK14,PLCG2,MAPK13,PLCL1,TAB1
Docosahexaenoic Acid (DHA) Signaling	0.437	0.0408	GSK3B,CYCS
Hypoxia Signaling in the Cardiovascular System	0.436	0.0448	HSP90B1,JUN,UBE2E1
P2Y Purigenic Receptor Signaling Pathway	0.434	0.0355	JUN,PLCG2,PRKAG2,PRKCE,PLCL1
Agrin Interactions at Neuromuscular Junction	0.416	0.0435	JUN,ACTC1,ACTA1
GDNF Family Ligand-Receptor Interactions	0.416	0.0411	JUN,GDNF,PLCG2
IGF-1 Signaling	0.408	0.0381	SOCS1,JAK1,JUN,PRKAG2
CDP-diacylglycerol Biosynthesis I	0.406	0.037	AGPAT3
Methionine Degradation I (to Homocysteine)	0.406	0.0435	MGMT
Growth Hormone Signaling	0.406	0.0395	SOCS1,PLCG2,PRKCE
Tec Kinase Signaling	0.397	0.033	JAK1,PLCG2,PRKCE,GNA14,ACTC1,ACTA1
Renal Cell Carcinoma Signaling	0.396	0.0405	JUN,SLC2A1,PDGFB
IL-3 Signaling	0.387	0.0405	JAK1,JUN,PRKCE
Small Cell Lung Cancer Signaling	0.387	0.0337	TRAF5,CYCS,CCND1
Granzyme B Signaling	0.385	0.0625	CYCS
Oxidative Ethanol Degradation III	0.385	0.025	ACSL1
Telomerase Signaling	0.376	0.0385	HSP90B1,PPP2R3A,HDAC11,TEP1
Nitric Oxide Signaling in the Cardiovascular System	0.376	0.032	HSP90B1,PRKAG2,PRKCE,Gucy1b2
Cdc42 Signaling	0.366	0.0337	ACTR2,CDC42BPA,JUN,MAPK14,MAPK13,GSK3B
Phosphatidylglycerol Biosynthesis II (Non-plastidic)	0.365	0.0303	AGPAT3
Putrescine Degradation III	0.365	0.0333	MAOA
Cysteine Biosynthesis III (mammalia)	0.365	0.0333	MGMT
Insulin Receptor Signaling	0.364	0.0352	JAK1,PRKAG2,PPP1R3A,GSK3B,EIF2B2
Caveolar-mediated Endocytosis Signaling	0.36	0.0353	ACTC1,ACTA1,DYRK3
Systemic Lupus Erythematosus Signaling	0.352	0.032	CD28,JUN,SNRPE,PLCG2,PRPF4B,TLR7,PRPF4,C5
FLT3 Signaling in Hematopoietic Progenitor Cells	0.351	0.039	MAPK14,FLT3,MAPK13
Leptin Signaling in Obesity	0.351	0.0357	PLCG2,PRKAG2,PLCL1
AMPK Signaling	0.351	0.0296	MAPK14,PPP2R3A,PRKAG2,MAPK13,ADRB2
Tryptophan Degradation X (Mammalian, via Tryptamine)	0.347	0.0345	MAOA
HER-2 Signaling in Breast Cancer	0.343	0.0375	PRKCE,GSK3B,CCND1
VEGF Family Ligand-Receptor Interactions	0.343	0.0357	PLCG2,PRKCE,NRP1
GABA Receptor Signaling	0.34	0.0357	GABRG3,AP2A2
Signaling by Rho Family GTPases	0.32	0.0315	ACTR2,JUN,SEPT3,EZR,GNA14,ACTC1,CDH11,ACTA1
GADD45 Signaling	0.314	0.0435	CCND1
Sphingosine-1-phosphate Signaling	0.314	0.0331	PDGFA,PLCG2,PLCL1,PDGFB
Ceramide Signaling	0.312	0.0337	JUN,PPP2R3A,CYCS
Assembly of RNA Polymerase II Complex	0.31	0.0357	TAF5,TAF15
RhoGDI Signaling	0.302	0.0302	ACTR2,EZR,GNA14,ACTC1,CDH11,ACTA1
Tryptophan Degradation III (Eukaryotic)	0.299	0.0208	HAAO
Regulation of Actin-based Motility by Rho	0.297	0.0337	ACTR2,ACTC1,ACTA1
Semaphorin Signaling in Neurons	0.292	0.0385	PLXNA1,NRP1
Endometrial Cancer Signaling	0.292	0.0351	GSK3B,CCND1
Prostate Cancer Signaling	0.29	0.0303	HSP90B1,GSK3B,CCND1
Hereditary Breast Cancer Signaling	0.278	0.0312	HDAC11,WEE1,BLM,CCND1
PKCŒ∏ Signaling in T Lymphocytes	0.278	0.028	CD28,JUN,PLCG2,MAP3K8
Lymphotoxin Œ≤ Receptor Signaling	0.275	0.0328	TRAF5,CYCS
GŒ±q Signaling	0.273	0.0296	RGS18,PLCG2,PRKCE,GNA14,GSK3B
NAD Salvage Pathway II	0.272	0.0312	NMNAT2
Nur77 Signaling in T Lymphocytes	0.267	0.0317	CD28,CYCS
GŒ±12/13 Signaling	0.267	0.0315	JUN,LPAR1,MEF2C,CDH11
FAK Signaling	0.264	0.0294	PLCG2,ACTC1,ACTA1
Tumoricidal Function of Hepatic Natural Killer Cells	0.26	0.0417	CYCS
Dopamine Degradation	0.26	0.0263	MAOA
Glycolysis I	0.26	0.0244	BPGM
Neuregulin Signaling	0.258	0.0294	HSP90B1,PLCG2,PRKCE
CDK5 Signaling	0.258	0.0316	PPP2R3A,PRKAG2,PPP1R3A
Apoptosis Signaling	0.258	0.0316	PLCG2,PRKCE,CYCS
Actin Cytoskeleton Signaling	0.258	0.0293	ACTR2,PDGFA,EZR,SSH3,ACTC1,PDGFB,ACTA1
Atherosclerosis Signaling	0.251	0.0292	COL1A2,PDGFA,PLA2R1,PDGFB
Death Receptor Signaling	0.245	0.0312	CRADD,CYCS
Communication between Innate and Adaptive Immune Cells	0.241	0.0275	TLR2,CD28,TLR7
ErbB4 Signaling	0.231	0.0299	PLCG2,PRKCE
IL-15 Production	0.227	0.0323	JAK1
D-myo-inositol (1,4,5)-Trisphosphate Biosynthesis	0.227	0.0263	PLCG2
TNFR2 Signaling	0.218	0.0303	JUN
Intrinsic Prothrombin Activation Pathway	0.218	0.0286	COL1A2
Cell Cycle Control of Chromosomal Replication	0.218	0.0312	CDC7
Superpathway of Methionine Degradation	0.2	0.0156	MGMT
Superpathway of Cholesterol Biosynthesis	0.2	0.0115	SC5D
