# Supplementary material for: An Improved Canine Genome and a Comprehensive Catalogue of Coding Genes and Non-Coding Transcripts
Source: PLoS One. 2014 Mar 13;9(3):e91172. doi: 10.1371/journal.pone.0091172 (PMC3953330; doi:10.1371/journal.pone.0091172)
Supplement: Table S7 — Novel non-coding transcripts validated by Q-PCR. Pink: tissues not matching in discovery and validation set; green: Strong expression in discovery dataset + validation; light green: Weak expression in discover data set + validation; grey: expression detected in validation dataset. (XLSX) [file pone.0091172.s009.xlsx]

## Sheet: Plate1_02-08-2012-jrsm.txt
SDS 2.3	AQ Results	1
Filename	Plate1_02-08-2012-jrsm
PlateID
Assay Type	Absolute Quantification
Run DateTime	2012-02-08 14:29:50
Operator
ThermalCycleParams
Sample Information
Well	Sample Name	Detector Name	Reporter	Task	Ct	Quantity	Qty Mean	Qty StdDev	Ct Median	Ct Mean	Ct StdDev	Baseline Type	Baseline Start	Baseline Stop	Threshold Type	Threshold	FOS	HMD	LME	EW	BPR	NAW	HNS	HRN	EAF	BAF	TAF	CAF
165	Gonad-Didi	CF-ACTB	SYBR	Unknown	20.9618				20.9601	20.9062	0.094772	Automatic			Automatic	0.243199
188	Gonad-Didi	CF-ACTB	SYBR	Unknown	20.7968				20.9601	20.9062	0.094772	Automatic			Automatic	0.243199
189	Gonad-Didi	CF-ACTB	SYBR	Unknown	20.9601				20.9601	20.9062	0.094772	Automatic			Automatic	0.243199
309	BrainCerebellum-Didi	CF-ACTB	SYBR	Unknown	22.7898				22.6681	22.7055	0.0731126	Automatic			Automatic	0.243199
332	BrainCerebellum-Didi	CF-ACTB	SYBR	Unknown	22.6587				22.6681	22.7055	0.0731126	Automatic			Automatic	0.243199
333	BrainCerebellum-Didi	CF-ACTB	SYBR	Unknown	22.6681				22.6681	22.7055	0.0731126	Automatic			Automatic	0.243199
163	BrainCerebellum-Gnutten	CF-ACTB	SYBR	Unknown	22.7844				22.9139	22.9113	0.125561	Automatic			Automatic	0.243199
164	BrainCerebellum-Gnutten	CF-ACTB	SYBR	Unknown	23.0355				22.9139	22.9113	0.125561	Automatic			Automatic	0.243199
187	BrainCerebellum-Gnutten	CF-ACTB	SYBR	Unknown	22.9139				22.9139	22.9113	0.125561	Automatic			Automatic	0.243199
21	BrainCerebellum-Ulna	CF-ACTB	SYBR	Unknown	23.247				23.247	23.3099	0.198808	Automatic			Automatic	0.243199
44	BrainCerebellum-Ulna	CF-ACTB	SYBR	Unknown	23.1502				23.247	23.3099	0.198808	Automatic			Automatic	0.243199
45	BrainCerebellum-Ulna	CF-ACTB	SYBR	Unknown	23.5326				23.247	23.3099	0.198808	Automatic			Automatic	0.243199
355	BrainCortex-Ulna	CF-ACTB	SYBR	Unknown	23.6235				23.0378	23.0579	0.555779	Automatic			Automatic	0.243199
356	BrainCortex-Ulna	CF-ACTB	SYBR	Unknown	23.0378				23.0378	23.0579	0.555779	Automatic			Automatic	0.243199
379	BrainCortex-Ulna	CF-ACTB	SYBR	Unknown	22.5125				23.0378	23.0579	0.555779	Automatic			Automatic	0.243199
118	Gonad-Pompe	CF-ACTB	SYBR	Unknown	18.637				18.637	18.7048	0.156751	Automatic			Automatic	0.243199
119	Gonad-Pompe	CF-ACTB	SYBR	Unknown	18.8841				18.637	18.7048	0.156751	Automatic			Automatic	0.243199
142	Gonad-Pompe	CF-ACTB	SYBR	Unknown	18.5934				18.637	18.7048	0.156751	Automatic			Automatic	0.243199
259	Gonad-Ulna	CF-ACTB	SYBR	Unknown	23.1256				23.0422	22.8326	0.437249	Automatic			Automatic	0.243199
260	Gonad-Ulna	CF-ACTB	SYBR	Unknown	22.33				23.0422	22.8326	0.437249	Automatic			Automatic	0.243199
283	Gonad-Ulna	CF-ACTB	SYBR	Unknown	23.0422				23.0422	22.8326	0.437249	Automatic			Automatic	0.243199
358	H2O	CF-ACTB	SYBR	Unknown	35.8263				35.5063	35.2518	0.735613	Automatic			Automatic	0.243199
359	H2O	CF-ACTB	SYBR	Unknown	34.4227				35.5063	35.2518	0.735613	Automatic			Automatic	0.243199
382	H2O	CF-ACTB	SYBR	Unknown	35.5063				35.5063	35.2518	0.735613	Automatic			Automatic	0.243199
261	Heart-Didi	CF-ACTB	SYBR	Unknown	23.2784				23.3611	23.3902	0.128783	Automatic			Automatic	0.243199
284	Heart-Didi	CF-ACTB	SYBR	Unknown	23.3611				23.3611	23.3902	0.128783	Automatic			Automatic	0.243199
285	Heart-Didi	CF-ACTB	SYBR	Unknown	23.531				23.3611	23.3902	0.128783	Automatic			Automatic	0.243199
115	Heart-Gnutten	CF-ACTB	SYBR	Unknown	24.5788				24.7532	24.736	0.14936	Automatic			Automatic	0.243199
116	Heart-Gnutten	CF-ACTB	SYBR	Unknown	24.7532				24.7532	24.736	0.14936	Automatic			Automatic	0.243199
139	Heart-Gnutten	CF-ACTB	SYBR	Unknown	24.8761				24.7532	24.736	0.14936	Automatic			Automatic	0.243199
213	Kidney-Didi	CF-ACTB	SYBR	Unknown	18.8171				18.8171	18.8932	0.179442	Automatic			Automatic	0.243199
236	Kidney-Didi	CF-ACTB	SYBR	Unknown	18.7643				18.8171	18.8932	0.179442	Automatic			Automatic	0.243199
237	Kidney-Didi	CF-ACTB	SYBR	Unknown	19.0981				18.8171	18.8932	0.179442	Automatic			Automatic	0.243199
67	Kidney-Gnutten	CF-ACTB	SYBR	Unknown	19.9909				19.9909	20.0545	0.120452	Automatic			Automatic	0.243199
68	Kidney-Gnutten	CF-ACTB	SYBR	Unknown	20.1935				19.9909	20.0545	0.120452	Automatic			Automatic	0.243199
91	Kidney-Gnutten	CF-ACTB	SYBR	Unknown	19.9793				19.9909	20.0545	0.120452	Automatic			Automatic	0.243199
214	Kidney-Pompe	CF-ACTB	SYBR	Unknown	17.4189				17.5397	17.5907	0.202253	Automatic			Automatic	0.243199
215	Kidney-Pompe	CF-ACTB	SYBR	Unknown	17.8136				17.5397	17.5907	0.202253	Automatic			Automatic	0.243199
238	Kidney-Pompe	CF-ACTB	SYBR	Unknown	17.5397				17.5397	17.5907	0.202253	Automatic			Automatic	0.243199
307	Kidney-Ulna	CF-ACTB	SYBR	Unknown	20.3501				20.3501	20.4237	0.139388	Automatic			Automatic	0.243199
308	Kidney-Ulna	CF-ACTB	SYBR	Unknown	20.5845				20.3501	20.4237	0.139388	Automatic			Automatic	0.243199
331	Kidney-Ulna	CF-ACTB	SYBR	Unknown	20.3366				20.3501	20.4237	0.139388	Automatic			Automatic	0.243199
117	Liver-Didi	CF-ACTB	SYBR	Unknown	20.5989				20.4579	20.4398	0.168867	Automatic			Automatic	0.243199
140	Liver-Didi	CF-ACTB	SYBR	Unknown	20.2626				20.4579	20.4398	0.168867	Automatic			Automatic	0.243199
141	Liver-Didi	CF-ACTB	SYBR	Unknown	20.4579				20.4579	20.4398	0.168867	Automatic			Automatic	0.243199
19	Liver-Gnutten	CF-ACTB	SYBR	Unknown	23.4868				23.6163	23.5951	0.0993519	Automatic			Automatic	0.243199
20	Liver-Gnutten	CF-ACTB	SYBR	Unknown	23.6821				23.6163	23.5951	0.0993519	Automatic			Automatic	0.243199
43	Liver-Gnutten	CF-ACTB	SYBR	Unknown	23.6163				23.6163	23.5951	0.0993519	Automatic			Automatic	0.243199
166	Liver-Pompe	CF-ACTB	SYBR	Unknown	19.2804				19.2912	19.3185	0.0569011	Automatic			Automatic	0.243199
167	Liver-Pompe	CF-ACTB	SYBR	Unknown	19.3839				19.2912	19.3185	0.0569011	Automatic			Automatic	0.243199
190	Liver-Pompe	CF-ACTB	SYBR	Unknown	19.2912				19.2912	19.3185	0.0569011	Automatic			Automatic	0.243199
211	Liver-Ulna	CF-ACTB	SYBR	Unknown	23.197				23.197	23.1989	0.435339	Automatic			Automatic	0.243199
212	Liver-Ulna	CF-ACTB	SYBR	Unknown	23.6352				23.197	23.1989	0.435339	Automatic			Automatic	0.243199
235	Liver-Ulna	CF-ACTB	SYBR	Unknown	22.7645				23.197	23.1989	0.435339	Automatic			Automatic	0.243199
357	Lung-Didi	CF-ACTB	SYBR	Unknown	23.1531				22.0332	22.2803	0.779254	Automatic			Automatic	0.243199
380	Lung-Didi	CF-ACTB	SYBR	Unknown	22.0332				22.0332	22.2803	0.779254	Automatic			Automatic	0.243199
381	Lung-Didi	CF-ACTB	SYBR	Unknown	21.6546				22.0332	22.2803	0.779254	Automatic			Automatic	0.243199
69	Pancreas-Didi	CF-ACTB	SYBR	Unknown	23.1949				23.1949	23.2563	0.415295	Automatic			Automatic	0.243199
92	Pancreas-Didi	CF-ACTB	SYBR	Unknown	22.8751				23.1949	23.2563	0.415295	Automatic			Automatic	0.243199
93	Pancreas-Didi	CF-ACTB	SYBR	Unknown	23.6988				23.1949	23.2563	0.415295	Automatic			Automatic	0.243199
310	PancreaseCortex-Pompe	CF-ACTB	SYBR	Unknown	20.9597				21.2371	21.2712	0.32982	Automatic			Automatic	0.243199
311	PancreaseCortex-Pompe	CF-ACTB	SYBR	Unknown	21.6167				21.2371	21.2712	0.32982	Automatic			Automatic	0.243199
334	PancreaseCortex-Pompe	CF-ACTB	SYBR	Unknown	21.2371				21.2371	21.2712	0.32982	Automatic			Automatic	0.243199
70	PancreaseCS-Pompe	CF-ACTB	SYBR	Unknown	22.4751				22.4751	22.4505	0.190051	Automatic			Automatic	0.243199
71	PancreaseCS-Pompe	CF-ACTB	SYBR	Unknown	22.627				22.4751	22.4505	0.190051	Automatic			Automatic	0.243199
94	PancreaseCS-Pompe	CF-ACTB	SYBR	Unknown	22.2493				22.4751	22.4505	0.190051	Automatic			Automatic	0.243199
22	Skin-Didi	CF-ACTB	SYBR	Unknown	25.4029				25.4029	25.2745	0.653651	Automatic			Automatic	0.243199
23	Skin-Didi	CF-ACTB	SYBR	Unknown	24.5662				25.4029	25.2745	0.653651	Automatic			Automatic	0.243199
46	Skin-Didi	CF-ACTB	SYBR	Unknown	25.8544				25.4029	25.2745	0.653651	Automatic			Automatic	0.243199
262	Skin-Pompe	CF-ACTB	SYBR	Unknown	24.2503				24.06	23.9327	0.396918	Automatic			Automatic	0.243199
263	Skin-Pompe	CF-ACTB	SYBR	Unknown	23.4877				24.06	23.9327	0.396918	Automatic			Automatic	0.243199
286	Skin-Pompe	CF-ACTB	SYBR	Unknown	24.06				24.06	23.9327	0.396918	Automatic			Automatic	0.243199
Slope		cycles/log decade
Y-Intercept
R^2
Well	Sample Name	Detector Name	Reporter	Task	Ct	Quantity	Qty Mean	Qty StdDev	Ct Median	Ct Mean	Ct StdDev	Baseline Type	Baseline Start	Baseline Stop	Threshold Type	Threshold	FOS	HMD	LME	EW	BPR	NAW	HNS	HRN	EAF	BAF	TAF	CAF
10	Liver-Gnutten	XLOC_004919	SYBR	Unknown	Undetermined							Automatic			Automatic	0.00935945						TRUE						TRUE
11	Liver-Gnutten	XLOC_004919	SYBR	Unknown	Undetermined							Automatic			Automatic	0.00935945						TRUE			TRUE			TRUE
12	BrainCerebellum-Ulna	XLOC_004919	SYBR	Unknown	Undetermined				32.0545	32.0545	0.775788	Automatic			Automatic	0.00935945						TRUE			TRUE
13	Skin-Didi	XLOC_004919	SYBR	Unknown	8.43041							Automatic			Automatic	0.00935945						TRUE
14	Skin-Didi	XLOC_004919	SYBR	Unknown	Undetermined							Automatic			Automatic	0.00935945						TRUE			TRUE
34	Liver-Gnutten	XLOC_004919	SYBR	Unknown	Undetermined							Automatic			Automatic	0.00935945						TRUE						TRUE
35	BrainCerebellum-Ulna	XLOC_004919	SYBR	Unknown	32.603				32.0545	32.0545	0.775788	Automatic			Automatic	0.00935945						TRUE
36	BrainCerebellum-Ulna	XLOC_004919	SYBR	Unknown	31.5059				32.0545	32.0545	0.775788	Automatic			Automatic	0.00935945
37	Skin-Didi	XLOC_004919	SYBR	Unknown	Undetermined							Automatic			Automatic	0.00935945						TRUE			TRUE
58	Kidney-Gnutten	XLOC_004919	SYBR	Unknown	6.94419							Automatic			Automatic	0.00935945						TRUE
59	Kidney-Gnutten	XLOC_004919	SYBR	Unknown	Undetermined							Automatic			Automatic	0.00935945						TRUE
60	Pancreas-Didi	XLOC_004919	SYBR	Unknown	Undetermined							Automatic			Automatic	0.00935945						TRUE			TRUE
61	PancreaseCS-Pompe	XLOC_004919	SYBR	Unknown	Undetermined							Automatic			Automatic	0.00935945						TRUE			TRUE
62	PancreaseCS-Pompe	XLOC_004919	SYBR	Unknown	Undetermined							Automatic			Automatic	0.00935945						TRUE			TRUE
82	Kidney-Gnutten	XLOC_004919	SYBR	Unknown	Undetermined							Automatic			Automatic	0.00935945						TRUE
83	Pancreas-Didi	XLOC_004919	SYBR	Unknown	Undetermined							Automatic			Automatic	0.00935945						TRUE			TRUE
84	Pancreas-Didi	XLOC_004919	SYBR	Unknown	Undetermined							Automatic			Automatic	0.00935945						TRUE			TRUE
85	PancreaseCS-Pompe	XLOC_004919	SYBR	Unknown	Undetermined							Automatic			Automatic	0.00935945						TRUE			TRUE
106	Heart-Gnutten	XLOC_004919	SYBR	Unknown	Undetermined							Automatic			Automatic	0.00935945						TRUE			TRUE
107	Heart-Gnutten	XLOC_004919	SYBR	Unknown	Undetermined							Automatic			Automatic	0.00935945						TRUE			TRUE
108	Liver-Didi	XLOC_004919	SYBR	Unknown	Undetermined							Automatic			Automatic	0.00935945						TRUE			TRUE
109	Gonad-Pompe	XLOC_004919	SYBR	Unknown	24.7436				25.4425	25.3344	0.544888	Automatic			Automatic	0.00935945
110	Gonad-Pompe	XLOC_004919	SYBR	Unknown	25.4425				25.4425	25.3344	0.544888	Automatic			Automatic	0.00935945
130	Heart-Gnutten	XLOC_004919	SYBR	Unknown	Undetermined							Automatic			Automatic	0.00935945						TRUE			TRUE
131	Liver-Didi	XLOC_004919	SYBR	Unknown	Undetermined							Automatic			Automatic	0.00935945						TRUE			TRUE
132	Liver-Didi	XLOC_004919	SYBR	Unknown	Undetermined							Automatic			Automatic	0.00935945						TRUE						TRUE
133	Gonad-Pompe	XLOC_004919	SYBR	Unknown	25.8172				25.4425	25.3344	0.544888	Automatic			Automatic	0.00935945
154	BrainCerebellum-Gnutten	XLOC_004919	SYBR	Unknown	Undetermined							Automatic			Automatic	0.00935945						TRUE			TRUE
155	BrainCerebellum-Gnutten	XLOC_004919	SYBR	Unknown	37.8494							Automatic			Automatic	0.00935945						TRUE
156	18	XLOC_004919	SYBR	Unknown	28.9				28.541	28.541	0.50768	Automatic			Automatic	0.00935945
157	Liver-Pompe	XLOC_004919	SYBR	Unknown	Undetermined							Automatic			Automatic	0.00935945						TRUE			TRUE
158	Liver-Pompe	XLOC_004919	SYBR	Unknown	Undetermined							Automatic			Automatic	0.00935945						TRUE			TRUE
178	BrainCerebellum-Gnutten	XLOC_004919	SYBR	Unknown	Undetermined							Automatic			Automatic	0.00935945						TRUE			TRUE
179	18	XLOC_004919	SYBR	Unknown	28.182				28.541	28.541	0.50768	Automatic			Automatic	0.00935945
180	18	XLOC_004919	SYBR	Unknown	Undetermined				28.541	28.541	0.50768	Automatic			Automatic	0.00935945						TRUE			TRUE
181	Liver-Pompe	XLOC_004919	SYBR	Unknown	Undetermined							Automatic			Automatic	0.00935945						TRUE			TRUE
202	Liver-Ulna	XLOC_004919	SYBR	Unknown	4.34823				15.0247	15.0247	15.0988	Automatic			Automatic	0.00935945						TRUE
203	Liver-Ulna	XLOC_004919	SYBR	Unknown	25.7011				15.0247	15.0247	15.0988	Automatic			Automatic	0.00935945						TRUE
204	Kidney-Didi	XLOC_004919	SYBR	Unknown	Undetermined							Automatic			Automatic	0.00935945						TRUE			TRUE
205	Kidney-Pompe	XLOC_004919	SYBR	Unknown	29.9974				31.8832	31.2787	1.11022	Automatic			Automatic	0.00935945
206	Kidney-Pompe	XLOC_004919	SYBR	Unknown	31.9555				31.8832	31.2787	1.11022	Automatic			Automatic	0.00935945
226	Liver-Ulna	XLOC_004919	SYBR	Unknown	Undetermined				15.0247	15.0247	15.0988	Automatic			Automatic	0.00935945						TRUE			TRUE
227	Kidney-Didi	XLOC_004919	SYBR	Unknown	34.5146							Automatic			Automatic	0.00935945
228	Kidney-Didi	XLOC_004919	SYBR	Unknown	Undetermined							Automatic			Automatic	0.00935945						TRUE			TRUE
229	Kidney-Pompe	XLOC_004919	SYBR	Unknown	31.8832				31.8832	31.2787	1.11022	Automatic			Automatic	0.00935945
250	Gonad-Ulna	XLOC_004919	SYBR	Unknown	Undetermined							Automatic			Automatic	0.00935945						TRUE
251	Gonad-Ulna	XLOC_004919	SYBR	Unknown	33.5999							Automatic			Automatic	0.00935945
252	Heart-Didi	XLOC_004919	SYBR	Unknown	11.1728				17.7734	17.7734	9.33462	Automatic			Automatic	0.00935945						TRUE
253	Skin-Pompe	XLOC_004919	SYBR	Unknown	12.1952				6.20755	7.85702	3.79272	Automatic			Automatic	0.00935945						TRUE
254	Skin-Pompe	XLOC_004919	SYBR	Unknown	6.20755				6.20755	7.85702	3.79272	Automatic			Automatic	0.00935945						TRUE
274	Gonad-Ulna	XLOC_004919	SYBR	Unknown	Undetermined							Automatic			Automatic	0.00935945						TRUE			TRUE
275	Heart-Didi	XLOC_004919	SYBR	Unknown	Undetermined				17.7734	17.7734	9.33462	Automatic			Automatic	0.00935945						TRUE			TRUE
276	Heart-Didi	XLOC_004919	SYBR	Unknown	24.374				17.7734	17.7734	9.33462	Automatic			Automatic	0.00935945						TRUE
277	Skin-Pompe	XLOC_004919	SYBR	Unknown	5.16833				6.20755	7.85702	3.79272	Automatic			Automatic	0.00935945						TRUE
298	Kidney-Ulna	XLOC_004919	SYBR	Unknown	Undetermined				29.8259	29.8259	1.5579	Automatic			Automatic	0.00935945												TRUE
299	Kidney-Ulna	XLOC_004919	SYBR	Unknown	28.7243				29.8259	29.8259	1.5579	Automatic			Automatic	0.00935945
300	BrainCerebellum-Didi	XLOC_004919	SYBR	Unknown	29.1613				31.9169	31.9169	3.89693	Automatic			Automatic	0.00935945						TRUE
301	PancreaseCortex-Pompe	XLOC_004919	SYBR	Unknown	Undetermined							Automatic			Automatic	0.00935945						TRUE			TRUE
302	PancreaseCortex-Pompe	XLOC_004919	SYBR	Unknown	Undetermined							Automatic			Automatic	0.00935945						TRUE			TRUE
322	Kidney-Ulna	XLOC_004919	SYBR	Unknown	30.9275				29.8259	29.8259	1.5579	Automatic			Automatic	0.00935945
323	BrainCerebellum-Didi	XLOC_004919	SYBR	Unknown	34.6724				31.9169	31.9169	3.89693	Automatic			Automatic	0.00935945						TRUE
324	BrainCerebellum-Didi	XLOC_004919	SYBR	Unknown	Undetermined				31.9169	31.9169	3.89693	Automatic			Automatic	0.00935945						TRUE			TRUE
325	PancreaseCortex-Pompe	XLOC_004919	SYBR	Unknown	Undetermined							Automatic			Automatic	0.00935945						TRUE			TRUE
346	BrainCortex-Ulna	XLOC_004919	SYBR	Unknown	Undetermined				21.4131	21.4131	24.12	Automatic			Automatic	0.00935945						TRUE			TRUE
347	BrainCortex-Ulna	XLOC_004919	SYBR	Unknown	38.4686				21.4131	21.4131	24.12	Automatic			Automatic	0.00935945						TRUE
348	Lung-Didi	XLOC_004919	SYBR	Unknown	25.0156							Automatic			Automatic	0.00935945						TRUE
349	H2O	XLOC_004919	SYBR	Unknown	Undetermined							Automatic			Automatic	0.00935945						TRUE			TRUE
350	H2O	XLOC_004919	SYBR	Unknown	Undetermined							Automatic			Automatic	0.00935945						TRUE			TRUE
370	BrainCortex-Ulna	XLOC_004919	SYBR	Unknown	4.35769				21.4131	21.4131	24.12	Automatic			Automatic	0.00935945						TRUE
371	Lung-Didi	XLOC_004919	SYBR	Unknown	Undetermined							Automatic			Automatic	0.00935945						TRUE						TRUE
372	Lung-Didi	XLOC_004919	SYBR	Unknown	Undetermined							Automatic			Automatic	0.00935945						TRUE			TRUE
373	H2O	XLOC_004919	SYBR	Unknown	Undetermined							Automatic			Automatic	0.00935945						TRUE			TRUE
Slope		cycles/log decade
Y-Intercept
R^2
Well	Sample Name	Detector Name	Reporter	Task	Ct	Quantity	Qty Mean	Qty StdDev	Ct Median	Ct Mean	Ct StdDev	Baseline Type	Baseline Start	Baseline Stop	Threshold Type	Threshold	FOS	HMD	LME	EW	BPR	NAW	HNS	HRN	EAF	BAF	TAF	CAF
24	Liver-Gnutten	XLOC_005357	SYBR	Unknown	26.224				26.224	26.3527	0.266445	Automatic			Automatic	0.0488438
47	Liver-Gnutten	XLOC_005357	SYBR	Unknown	26.175				26.224	26.3527	0.266445	Automatic			Automatic	0.0488438
48	Liver-Gnutten	XLOC_005357	SYBR	Unknown	26.659				26.224	26.3527	0.266445	Automatic			Automatic	0.0488438
72	Kidney-Gnutten	XLOC_005357	SYBR	Unknown	25.7992				25.7669	25.7144	0.119936	Automatic			Automatic	0.0488438
95	Kidney-Gnutten	XLOC_005357	SYBR	Unknown	25.5772				25.7669	25.7144	0.119936	Automatic			Automatic	0.0488438
96	Kidney-Gnutten	XLOC_005357	SYBR	Unknown	25.7669				25.7669	25.7144	0.119936	Automatic			Automatic	0.0488438
120	Heart-Gnutten	XLOC_005357	SYBR	Unknown	36.0105				23.774	26.5103	8.47023	Automatic			Automatic	0.0488438						TRUE
143	Heart-Gnutten	XLOC_005357	SYBR	Unknown	23.774				23.774	26.5103	8.47023	Automatic			Automatic	0.0488438						TRUE
144	Heart-Gnutten	XLOC_005357	SYBR	Unknown	19.7465				23.774	26.5103	8.47023	Automatic			Automatic	0.0488438						TRUE
168	BrainCerebellum-Gnutten	XLOC_005357	SYBR	Unknown	36.7711				36.7711	34.7405	3.69234	Automatic			Automatic	0.0488438						TRUE
191	BrainCerebellum-Gnutten	XLOC_005357	SYBR	Unknown	30.4786				36.7711	34.7405	3.69234	Automatic			Automatic	0.0488438
192	BrainCerebellum-Gnutten	XLOC_005357	SYBR	Unknown	36.9719				36.7711	34.7405	3.69234	Automatic			Automatic	0.0488438						TRUE
216	Liver-Ulna	XLOC_005357	SYBR	Unknown	25.8912				26.3667	26.2482	0.314907	Automatic			Automatic	0.0488438
239	Liver-Ulna	XLOC_005357	SYBR	Unknown	26.4866				26.3667	26.2482	0.314907	Automatic			Automatic	0.0488438
240	Liver-Ulna	XLOC_005357	SYBR	Unknown	26.3667				26.3667	26.2482	0.314907	Automatic			Automatic	0.0488438
264	Gonad-Ulna	XLOC_005357	SYBR	Unknown	33.0646				33.0646	33.2381	0.829611	Automatic			Automatic	0.0488438
287	Gonad-Ulna	XLOC_005357	SYBR	Unknown	32.5089				33.0646	33.2381	0.829611	Automatic			Automatic	0.0488438
288	Gonad-Ulna	XLOC_005357	SYBR	Unknown	34.1407				33.0646	33.2381	0.829611	Automatic			Automatic	0.0488438
312	Kidney-Ulna	XLOC_005357	SYBR	Unknown	26.1614				26.1488	25.9808	0.302017	Automatic			Automatic	0.0488438
335	Kidney-Ulna	XLOC_005357	SYBR	Unknown	25.6321				26.1488	25.9808	0.302017	Automatic			Automatic	0.0488438
336	Kidney-Ulna	XLOC_005357	SYBR	Unknown	26.1488				26.1488	25.9808	0.302017	Automatic			Automatic	0.0488438
360	BrainCortex-Ulna	XLOC_005357	SYBR	Unknown	30.642				30.8724	31.8332	1.86728	Automatic			Automatic	0.0488438
383	BrainCortex-Ulna	XLOC_005357	SYBR	Unknown	33.9852				30.8724	31.8332	1.86728	Automatic			Automatic	0.0488438						TRUE
384	BrainCortex-Ulna	XLOC_005357	SYBR	Unknown	30.8724				30.8724	31.8332	1.86728	Automatic			Automatic	0.0488438
Slope		cycles/log decade
Y-Intercept
R^2
Well	Sample Name	Detector Name	Reporter	Task	Ct	Quantity	Qty Mean	Qty StdDev	Ct Median	Ct Mean	Ct StdDev	Baseline Type	Baseline Start	Baseline Stop	Threshold Type	Threshold	FOS	HMD	LME	EW	BPR	NAW	HNS	HRN	EAF	BAF	TAF	CAF
1	Liver-Gnutten	XLOC_034774	SYBR	Unknown	Undetermined							Automatic			Automatic	0.0126418						TRUE			TRUE
2	Liver-Gnutten	XLOC_034774	SYBR	Unknown	Undetermined							Automatic			Automatic	0.0126418						TRUE			TRUE
3	BrainCerebellum-Ulna	XLOC_034774	SYBR	Unknown	Undetermined							Automatic			Automatic	0.0126418						TRUE			TRUE
4	Skin-Didi	XLOC_034774	SYBR	Unknown	Undetermined							Automatic			Automatic	0.0126418						TRUE			TRUE
5	Skin-Didi	XLOC_034774	SYBR	Unknown	8.3851							Automatic			Automatic	0.0126418						TRUE
25	Liver-Gnutten	XLOC_034774	SYBR	Unknown	Undetermined							Automatic			Automatic	0.0126418						TRUE			TRUE
26	BrainCerebellum-Ulna	XLOC_034774	SYBR	Unknown	Undetermined							Automatic			Automatic	0.0126418						TRUE			TRUE
27	BrainCerebellum-Ulna	XLOC_034774	SYBR	Unknown	7.75064							Automatic			Automatic	0.0126418						TRUE
28	Skin-Didi	XLOC_034774	SYBR	Unknown	Undetermined							Automatic			Automatic	0.0126418						TRUE			TRUE
49	Kidney-Gnutten	XLOC_034774	SYBR	Unknown	26.9099				26.3507	26.3507	0.790848	Automatic			Automatic	0.0126418
50	Kidney-Gnutten	XLOC_034774	SYBR	Unknown	Undetermined				26.3507	26.3507	0.790848	Automatic			Automatic	0.0126418												TRUE
51	Pancreas-Didi	XLOC_034774	SYBR	Unknown	27.5351				27.2251	27.1266	0.465601	Automatic			Automatic	0.0126418
52	PancreaseCS-Pompe	XLOC_034774	SYBR	Unknown	28.0471				28.7566	28.6359	0.538675	Automatic			Automatic	0.0126418
53	PancreaseCS-Pompe	XLOC_034774	SYBR	Unknown	29.104				28.7566	28.6359	0.538675	Automatic			Automatic	0.0126418
73	Kidney-Gnutten	XLOC_034774	SYBR	Unknown	25.7915				26.3507	26.3507	0.790848	Automatic			Automatic	0.0126418
74	Pancreas-Didi	XLOC_034774	SYBR	Unknown	26.6197				27.2251	27.1266	0.465601	Automatic			Automatic	0.0126418
75	Pancreas-Didi	XLOC_034774	SYBR	Unknown	27.2251				27.2251	27.1266	0.465601	Automatic			Automatic	0.0126418
76	PancreaseCS-Pompe	XLOC_034774	SYBR	Unknown	28.7566				28.7566	28.6359	0.538675	Automatic			Automatic	0.0126418
97	Heart-Gnutten	XLOC_034774	SYBR	Unknown	Undetermined							Automatic			Automatic	0.0126418						TRUE			TRUE
98	Heart-Gnutten	XLOC_034774	SYBR	Unknown	Undetermined							Automatic			Automatic	0.0126418						TRUE
99	Liver-Didi	XLOC_034774	SYBR	Unknown	28.1278				27.3558	27.5833	0.473597	Automatic			Automatic	0.0126418
100	Gonad-Pompe	XLOC_034774	SYBR	Unknown	23.1933				23.1933	23.2038	0.117191	Automatic			Automatic	0.0126418
101	Gonad-Pompe	XLOC_034774	SYBR	Unknown	23.0921				23.1933	23.2038	0.117191	Automatic			Automatic	0.0126418
121	Heart-Gnutten	XLOC_034774	SYBR	Unknown	Undetermined							Automatic			Automatic	0.0126418						TRUE						TRUE
122	Liver-Didi	XLOC_034774	SYBR	Unknown	27.2664				27.3558	27.5833	0.473597	Automatic			Automatic	0.0126418
123	Liver-Didi	XLOC_034774	SYBR	Unknown	27.3558				27.3558	27.5833	0.473597	Automatic			Automatic	0.0126418
124	Gonad-Pompe	XLOC_034774	SYBR	Unknown	23.3258				23.1933	23.2038	0.117191	Automatic			Automatic	0.0126418
145	BrainCerebellum-Gnutten	XLOC_034774	SYBR	Unknown	27.7015							Automatic			Automatic	0.0126418						TRUE
146	BrainCerebellum-Gnutten	XLOC_034774	SYBR	Unknown	Undetermined							Automatic			Automatic	0.0126418						TRUE						TRUE
147	18	XLOC_034774	SYBR	Unknown	25.4446				25.3334	25.1443	0.427452	Automatic			Automatic	0.0126418
148	Liver-Pompe	XLOC_034774	SYBR	Unknown	27.6183				27.6183	29.1717	3.05921	Automatic			Automatic	0.0126418
149	Liver-Pompe	XLOC_034774	SYBR	Unknown	32.6959				27.6183	29.1717	3.05921	Automatic			Automatic	0.0126418				TRUE			TRUE	TRUE
169	BrainCerebellum-Gnutten	XLOC_034774	SYBR	Unknown	Undetermined							Automatic			Automatic	0.0126418						TRUE			TRUE
170	18	XLOC_034774	SYBR	Unknown	25.3334				25.3334	25.1443	0.427452	Automatic			Automatic	0.0126418
171	18	XLOC_034774	SYBR	Unknown	24.6549				25.3334	25.1443	0.427452	Automatic			Automatic	0.0126418
172	Liver-Pompe	XLOC_034774	SYBR	Unknown	27.2008				27.6183	29.1717	3.05921	Automatic			Automatic	0.0126418
193	Liver-Ulna	XLOC_034774	SYBR	Unknown	31.324							Automatic			Automatic	0.0126418						TRUE
194	Liver-Ulna	XLOC_034774	SYBR	Unknown	Undetermined							Automatic			Automatic	0.0126418						TRUE						TRUE
195	Kidney-Didi	XLOC_034774	SYBR	Unknown	24.8197				24.8197	24.817	0.175942	Automatic			Automatic	0.0126418
196	Kidney-Pompe	XLOC_034774	SYBR	Unknown	26.0816				26.8432	26.6633	0.515831	Automatic			Automatic	0.0126418
197	Kidney-Pompe	XLOC_034774	SYBR	Unknown	27.0651				26.8432	26.6633	0.515831	Automatic			Automatic	0.0126418
217	Liver-Ulna	XLOC_034774	SYBR	Unknown	Undetermined							Automatic			Automatic	0.0126418						TRUE			TRUE
218	Kidney-Didi	XLOC_034774	SYBR	Unknown	24.6397				24.8197	24.817	0.175942	Automatic			Automatic	0.0126418
219	Kidney-Didi	XLOC_034774	SYBR	Unknown	24.9916				24.8197	24.817	0.175942	Automatic			Automatic	0.0126418
220	Kidney-Pompe	XLOC_034774	SYBR	Unknown	26.8432				26.8432	26.6633	0.515831	Automatic			Automatic	0.0126418
241	Gonad-Ulna	XLOC_034774	SYBR	Unknown	29.018							Automatic			Automatic	0.0126418						TRUE
242	Gonad-Ulna	XLOC_034774	SYBR	Unknown	Undetermined							Automatic			Automatic	0.0126418						TRUE			TRUE
243	Heart-Didi	XLOC_034774	SYBR	Unknown	33.0919							Automatic			Automatic	0.0126418						TRUE
244	Skin-Pompe	XLOC_034774	SYBR	Unknown	Undetermined							Automatic			Automatic	0.0126418						TRUE
245	Skin-Pompe	XLOC_034774	SYBR	Unknown	Undetermined							Automatic			Automatic	0.0126418						TRUE			TRUE
265	Gonad-Ulna	XLOC_034774	SYBR	Unknown	Undetermined							Automatic			Automatic	0.0126418						TRUE			TRUE
266	Heart-Didi	XLOC_034774	SYBR	Unknown	Undetermined							Automatic			Automatic	0.0126418						TRUE			TRUE
267	Heart-Didi	XLOC_034774	SYBR	Unknown	Undetermined							Automatic			Automatic	0.0126418						TRUE			TRUE
268	Skin-Pompe	XLOC_034774	SYBR	Unknown	Undetermined							Automatic			Automatic	0.0126418						TRUE			TRUE
289	Kidney-Ulna	XLOC_034774	SYBR	Unknown	33.9142				33.9142	33.4281	1.25709	Automatic			Automatic	0.0126418						TRUE
290	Kidney-Ulna	XLOC_034774	SYBR	Unknown	32.0005				33.9142	33.4281	1.25709	Automatic			Automatic	0.0126418						TRUE
291	BrainCerebellum-Didi	XLOC_034774	SYBR	Unknown	Undetermined							Automatic			Automatic	0.0126418						TRUE						TRUE
292	PancreaseCortex-Pompe	XLOC_034774	SYBR	Unknown	27.6729				28.556	28.5719	0.907022	Automatic			Automatic	0.0126418
293	PancreaseCortex-Pompe	XLOC_034774	SYBR	Unknown	29.4867				28.556	28.5719	0.907022	Automatic			Automatic	0.0126418
313	Kidney-Ulna	XLOC_034774	SYBR	Unknown	34.3695				33.9142	33.4281	1.25709	Automatic			Automatic	0.0126418						TRUE
314	BrainCerebellum-Didi	XLOC_034774	SYBR	Unknown	Undetermined							Automatic			Automatic	0.0126418						TRUE			TRUE
315	BrainCerebellum-Didi	XLOC_034774	SYBR	Unknown	Undetermined							Automatic			Automatic	0.0126418						TRUE			TRUE
316	PancreaseCortex-Pompe	XLOC_034774	SYBR	Unknown	28.556				28.556	28.5719	0.907022	Automatic			Automatic	0.0126418
337	BrainCortex-Ulna	XLOC_034774	SYBR	Unknown	22.1685				19.8493	19.8493	3.27988	Automatic			Automatic	0.0126418
338	BrainCortex-Ulna	XLOC_034774	SYBR	Unknown	17.5301				19.8493	19.8493	3.27988	Automatic			Automatic	0.0126418						TRUE
339	Lung-Didi	XLOC_034774	SYBR	Unknown	5.23029							Automatic			Automatic	0.0126418						TRUE
340	H2O	XLOC_034774	SYBR	Unknown	Undetermined				35.3282	35.3282	3.32637	Automatic			Automatic	0.0126418						TRUE			TRUE
341	H2O	XLOC_034774	SYBR	Unknown	32.9761				35.3282	35.3282	3.32637	Automatic			Automatic	0.0126418
361	BrainCortex-Ulna	XLOC_034774	SYBR	Unknown	Undetermined				19.8493	19.8493	3.27988	Automatic			Automatic	0.0126418						TRUE			TRUE
362	Lung-Didi	XLOC_034774	SYBR	Unknown	Undetermined							Automatic			Automatic	0.0126418						TRUE			TRUE
363	Lung-Didi	XLOC_034774	SYBR	Unknown	Undetermined							Automatic			Automatic	0.0126418						TRUE			TRUE
364	H2O	XLOC_034774	SYBR	Unknown	37.6803				35.3282	35.3282	3.32637	Automatic			Automatic	0.0126418						TRUE
Slope		cycles/log decade
Y-Intercept
R^2
Well	Sample Name	Detector Name	Reporter	Task	Ct	Quantity	Qty Mean	Qty StdDev	Ct Median	Ct Mean	Ct StdDev	Baseline Type	Baseline Start	Baseline Stop	Threshold Type	Threshold	FOS	HMD	LME	EW	BPR	NAW	HNS	HRN	EAF	BAF	TAF	CAF
15	Liver-Gnutten	XLOC_041709	SYBR	Unknown	Undetermined							Automatic			Automatic	0.0229485						TRUE			TRUE
16	BrainCerebellum-Ulna	XLOC_041709	SYBR	Unknown	34.3947				31.8846	31.8846	3.54993	Automatic			Automatic	0.0229485						TRUE
17	BrainCerebellum-Ulna	XLOC_041709	SYBR	Unknown	29.3744				31.8846	31.8846	3.54993	Automatic			Automatic	0.0229485						TRUE
18	Skin-Didi	XLOC_041709	SYBR	Unknown	Undetermined							Automatic			Automatic	0.0229485						TRUE			TRUE
38	Liver-Gnutten	XLOC_041709	SYBR	Unknown	Undetermined							Automatic			Automatic	0.0229485						TRUE			TRUE
39	Liver-Gnutten	XLOC_041709	SYBR	Unknown	Undetermined							Automatic			Automatic	0.0229485						TRUE			TRUE			TRUE
40	BrainCerebellum-Ulna	XLOC_041709	SYBR	Unknown	Undetermined				31.8846	31.8846	3.54993	Automatic			Automatic	0.0229485						TRUE			TRUE
41	Skin-Didi	XLOC_041709	SYBR	Unknown	Undetermined							Automatic			Automatic	0.0229485						TRUE			TRUE
42	Skin-Didi	XLOC_041709	SYBR	Unknown	Undetermined							Automatic			Automatic	0.0229485						TRUE			TRUE
63	Kidney-Gnutten	XLOC_041709	SYBR	Unknown	36.0045				38.5106	37.9827	1.77421	Automatic			Automatic	0.0229485						TRUE
64	Pancreas-Didi	XLOC_041709	SYBR	Unknown	Undetermined							Automatic			Automatic	0.0229485						TRUE			TRUE
65	Pancreas-Didi	XLOC_041709	SYBR	Unknown	35.8482							Automatic			Automatic	0.0229485
66	PancreaseCS-Pompe	XLOC_041709	SYBR	Unknown	35.5717				35.5717	35.8234	0.956842	Automatic			Automatic	0.0229485
86	Kidney-Gnutten	XLOC_041709	SYBR	Unknown	39.4331				38.5106	37.9827	1.77421	Automatic			Automatic	0.0229485						TRUE
87	Kidney-Gnutten	XLOC_041709	SYBR	Unknown	38.5106				38.5106	37.9827	1.77421	Automatic			Automatic	0.0229485						TRUE
88	Pancreas-Didi	XLOC_041709	SYBR	Unknown	Undetermined							Automatic			Automatic	0.0229485						TRUE			TRUE
89	PancreaseCS-Pompe	XLOC_041709	SYBR	Unknown	35.0175				35.5717	35.8234	0.956842	Automatic			Automatic	0.0229485
90	PancreaseCS-Pompe	XLOC_041709	SYBR	Unknown	36.8809				35.5717	35.8234	0.956842	Automatic			Automatic	0.0229485						TRUE
111	Heart-Gnutten	XLOC_041709	SYBR	Unknown	33.0825				29.5644	30.7364	2.03179	Automatic			Automatic	0.0229485						TRUE
112	Liver-Didi	XLOC_041709	SYBR	Unknown	Undetermined							Automatic			Automatic	0.0229485						TRUE			TRUE
113	Liver-Didi	XLOC_041709	SYBR	Unknown	36.4447							Automatic			Automatic	0.0229485						TRUE
114	Gonad-Pompe	XLOC_041709	SYBR	Unknown	20.5109				20.4988	20.4139	0.157622	Automatic			Automatic	0.0229485
134	Heart-Gnutten	XLOC_041709	SYBR	Unknown	29.5644				29.5644	30.7364	2.03179	Automatic			Automatic	0.0229485						TRUE
135	Heart-Gnutten	XLOC_041709	SYBR	Unknown	29.5622				29.5644	30.7364	2.03179	Automatic			Automatic	0.0229485
136	Liver-Didi	XLOC_041709	SYBR	Unknown	Undetermined							Automatic			Automatic	0.0229485						TRUE			TRUE
137	Gonad-Pompe	XLOC_041709	SYBR	Unknown	20.232				20.4988	20.4139	0.157622	Automatic			Automatic	0.0229485
138	Gonad-Pompe	XLOC_041709	SYBR	Unknown	20.4988				20.4988	20.4139	0.157622	Automatic			Automatic	0.0229485
159	BrainCerebellum-Gnutten	XLOC_041709	SYBR	Unknown	33.4004				32.2314	30.9258	3.32546	Automatic			Automatic	0.0229485						TRUE
160	18	XLOC_041709	SYBR	Unknown	37.0021				31.5827	33.2837	3.2241	Automatic			Automatic	0.0229485						TRUE
161	18	XLOC_041709	SYBR	Unknown	31.5827				31.5827	33.2837	3.2241	Automatic			Automatic	0.0229485
162	Liver-Pompe	XLOC_041709	SYBR	Unknown	36.8557				36.6121	35.24	2.59025	Automatic			Automatic	0.0229485						TRUE
182	BrainCerebellum-Gnutten	XLOC_041709	SYBR	Unknown	27.1457				32.2314	30.9258	3.32546	Automatic			Automatic	0.0229485						TRUE
183	BrainCerebellum-Gnutten	XLOC_041709	SYBR	Unknown	32.2314				32.2314	30.9258	3.32546	Automatic			Automatic	0.0229485						TRUE
184	18	XLOC_041709	SYBR	Unknown	31.2663				31.5827	33.2837	3.2241	Automatic			Automatic	0.0229485
185	Liver-Pompe	XLOC_041709	SYBR	Unknown	36.6121				36.6121	35.24	2.59025	Automatic			Automatic	0.0229485						TRUE
186	Liver-Pompe	XLOC_041709	SYBR	Unknown	32.2524				36.6121	35.24	2.59025	Automatic			Automatic	0.0229485
207	Liver-Ulna	XLOC_041709	SYBR	Unknown	28.2935				24.9847	24.9847	4.67935	Automatic			Automatic	0.0229485						TRUE
208	Kidney-Didi	XLOC_041709	SYBR	Unknown	37.4943				35.3428	35.1746	2.40825	Automatic			Automatic	0.0229485						TRUE
209	Kidney-Didi	XLOC_041709	SYBR	Unknown	35.3428				35.3428	35.1746	2.40825	Automatic			Automatic	0.0229485
210	Kidney-Pompe	XLOC_041709	SYBR	Unknown	34.8873				33.6944	33.8441	0.976959	Automatic			Automatic	0.0229485
230	Liver-Ulna	XLOC_041709	SYBR	Unknown	Undetermined				24.9847	24.9847	4.67935	Automatic			Automatic	0.0229485						TRUE			TRUE
231	Liver-Ulna	XLOC_041709	SYBR	Unknown	21.6759				24.9847	24.9847	4.67935	Automatic			Automatic	0.0229485						TRUE
232	Kidney-Didi	XLOC_041709	SYBR	Unknown	32.6866				35.3428	35.1746	2.40825	Automatic			Automatic	0.0229485
233	Kidney-Pompe	XLOC_041709	SYBR	Unknown	33.6944				33.6944	33.8441	0.976959	Automatic			Automatic	0.0229485
234	Kidney-Pompe	XLOC_041709	SYBR	Unknown	32.9507				33.6944	33.8441	0.976959	Automatic			Automatic	0.0229485
255	Gonad-Ulna	XLOC_041709	SYBR	Unknown	32.0647				32.7193	32.9924	1.09026	Automatic			Automatic	0.0229485						TRUE
256	Heart-Didi	XLOC_041709	SYBR	Unknown	26.2206				23.4487	24.1742	1.79703	Automatic			Automatic	0.0229485
257	Heart-Didi	XLOC_041709	SYBR	Unknown	22.8533				23.4487	24.1742	1.79703	Automatic			Automatic	0.0229485
258	Skin-Pompe	XLOC_041709	SYBR	Unknown	26.8661							Automatic			Automatic	0.0229485						TRUE
278	Gonad-Ulna	XLOC_041709	SYBR	Unknown	34.1933				32.7193	32.9924	1.09026	Automatic			Automatic	0.0229485						TRUE
279	Gonad-Ulna	XLOC_041709	SYBR	Unknown	32.7193				32.7193	32.9924	1.09026	Automatic			Automatic	0.0229485
280	Heart-Didi	XLOC_041709	SYBR	Unknown	23.4487				23.4487	24.1742	1.79703	Automatic			Automatic	0.0229485
281	Skin-Pompe	XLOC_041709	SYBR	Unknown	Undetermined							Automatic			Automatic	0.0229485						TRUE			TRUE
282	Skin-Pompe	XLOC_041709	SYBR	Unknown	Undetermined							Automatic			Automatic	0.0229485						TRUE
303	Kidney-Ulna	XLOC_041709	SYBR	Unknown	39.0121				38.25	38.25	1.07776	Automatic			Automatic	0.0229485						TRUE
304	BrainCerebellum-Didi	XLOC_041709	SYBR	Unknown	32.8932				32.3666	32.3666	0.744773	Automatic			Automatic	0.0229485						TRUE
305	BrainCerebellum-Didi	XLOC_041709	SYBR	Unknown	31.8399				32.3666	32.3666	0.744773	Automatic			Automatic	0.0229485
306	PancreaseCortex-Pompe	XLOC_041709	SYBR	Unknown	35.4269				35.4269	35.3676	1.47039	Automatic			Automatic	0.0229485						TRUE
326	Kidney-Ulna	XLOC_041709	SYBR	Unknown	Undetermined				38.25	38.25	1.07776	Automatic			Automatic	0.0229485						TRUE
327	Kidney-Ulna	XLOC_041709	SYBR	Unknown	37.4879				38.25	38.25	1.07776	Automatic			Automatic	0.0229485						TRUE
328	BrainCerebellum-Didi	XLOC_041709	SYBR	Unknown	Undetermined				32.3666	32.3666	0.744773	Automatic			Automatic	0.0229485						TRUE			TRUE
329	PancreaseCortex-Pompe	XLOC_041709	SYBR	Unknown	36.8075				35.4269	35.3676	1.47039	Automatic			Automatic	0.0229485						TRUE
330	PancreaseCortex-Pompe	XLOC_041709	SYBR	Unknown	33.8685				35.4269	35.3676	1.47039	Automatic			Automatic	0.0229485
351	BrainCortex-Ulna	XLOC_041709	SYBR	Unknown	Undetermined							Automatic			Automatic	0.0229485						TRUE			TRUE
352	Lung-Didi	XLOC_041709	SYBR	Unknown	Undetermined							Automatic			Automatic	0.0229485						TRUE			TRUE
353	Lung-Didi	XLOC_041709	SYBR	Unknown	32.3683							Automatic			Automatic	0.0229485						TRUE
354	H2O	XLOC_041709	SYBR	Unknown	Undetermined							Automatic			Automatic	0.0229485						TRUE			TRUE
374	BrainCortex-Ulna	XLOC_041709	SYBR	Unknown	8.42886							Automatic			Automatic	0.0229485						TRUE
375	BrainCortex-Ulna	XLOC_041709	SYBR	Unknown	Undetermined							Automatic			Automatic	0.0229485						TRUE			TRUE
376	Lung-Didi	XLOC_041709	SYBR	Unknown	Undetermined							Automatic			Automatic	0.0229485						TRUE						TRUE
377	H2O	XLOC_041709	SYBR	Unknown	Undetermined							Automatic			Automatic	0.0229485						TRUE			TRUE
378	H2O	XLOC_041709	SYBR	Unknown	Undetermined							Automatic			Automatic	0.0229485						TRUE			TRUE
Slope		cycles/log decade
Y-Intercept
R^2
Well	Sample Name	Detector Name	Reporter	Task	Ct	Quantity	Qty Mean	Qty StdDev	Ct Median	Ct Mean	Ct StdDev	Baseline Type	Baseline Start	Baseline Stop	Threshold Type	Threshold	FOS	HMD	LME	EW	BPR	NAW	HNS	HRN	EAF	BAF	TAF	CAF
6	Liver-Gnutten	XLOC_044342	SYBR	Unknown	Undetermined							Automatic			Automatic	0.0137605						TRUE			TRUE
7	BrainCerebellum-Ulna	XLOC_044342	SYBR	Unknown	25.0961				24.6257	24.6257	0.665251	Automatic			Automatic	0.0137605						TRUE
8	BrainCerebellum-Ulna	XLOC_044342	SYBR	Unknown	Undetermined				24.6257	24.6257	0.665251	Automatic			Automatic	0.0137605						TRUE			TRUE
9	Skin-Didi	XLOC_044342	SYBR	Unknown	Undetermined							Automatic			Automatic	0.0137605						TRUE			TRUE
29	Liver-Gnutten	XLOC_044342	SYBR	Unknown	Undetermined							Automatic			Automatic	0.0137605						TRUE			TRUE
30	Liver-Gnutten	XLOC_044342	SYBR	Unknown	29.7512							Automatic			Automatic	0.0137605						TRUE
31	BrainCerebellum-Ulna	XLOC_044342	SYBR	Unknown	24.1553				24.6257	24.6257	0.665251	Automatic			Automatic	0.0137605						TRUE
32	Skin-Didi	XLOC_044342	SYBR	Unknown	Undetermined							Automatic			Automatic	0.0137605						TRUE			TRUE
33	Skin-Didi	XLOC_044342	SYBR	Unknown	Undetermined							Automatic			Automatic	0.0137605						TRUE			TRUE
54	Kidney-Gnutten	XLOC_044342	SYBR	Unknown	Undetermined				35.1752	35.1752	2.38474	Automatic			Automatic	0.0137605						TRUE			TRUE
55	Pancreas-Didi	XLOC_044342	SYBR	Unknown	34.9045				34.3707	33.9887	1.15525	Automatic			Automatic	0.0137605
56	Pancreas-Didi	XLOC_044342	SYBR	Unknown	32.6908				34.3707	33.9887	1.15525	Automatic			Automatic	0.0137605
57	PancreaseCS-Pompe	XLOC_044342	SYBR	Unknown	33.3711				34.3038	34.2874	0.90828	Automatic			Automatic	0.0137605
77	Kidney-Gnutten	XLOC_044342	SYBR	Unknown	36.8614				35.1752	35.1752	2.38474	Automatic			Automatic	0.0137605						TRUE
78	Kidney-Gnutten	XLOC_044342	SYBR	Unknown	33.4889				35.1752	35.1752	2.38474	Automatic			Automatic	0.0137605
79	Pancreas-Didi	XLOC_044342	SYBR	Unknown	34.3707				34.3707	33.9887	1.15525	Automatic			Automatic	0.0137605
80	PancreaseCS-Pompe	XLOC_044342	SYBR	Unknown	35.1874				34.3038	34.2874	0.90828	Automatic			Automatic	0.0137605
81	PancreaseCS-Pompe	XLOC_044342	SYBR	Unknown	34.3038				34.3038	34.2874	0.90828	Automatic			Automatic	0.0137605
102	Heart-Gnutten	XLOC_044342	SYBR	Unknown	15.6038				13.8803	13.8803	2.43737	Automatic			Automatic	0.0137605						TRUE
103	Liver-Didi	XLOC_044342	SYBR	Unknown	36.6628				34.9507	35.3879	1.12214	Automatic			Automatic	0.0137605						TRUE
104	Liver-Didi	XLOC_044342	SYBR	Unknown	34.9507				34.9507	35.3879	1.12214	Automatic			Automatic	0.0137605
105	Gonad-Pompe	XLOC_044342	SYBR	Unknown	31.0144				30.5079	30.6295	0.340855	Automatic			Automatic	0.0137605
125	Heart-Gnutten	XLOC_044342	SYBR	Unknown	Undetermined				13.8803	13.8803	2.43737	Automatic			Automatic	0.0137605						TRUE			TRUE
126	Heart-Gnutten	XLOC_044342	SYBR	Unknown	12.1569				13.8803	13.8803	2.43737	Automatic			Automatic	0.0137605						TRUE
127	Liver-Didi	XLOC_044342	SYBR	Unknown	34.5501				34.9507	35.3879	1.12214	Automatic			Automatic	0.0137605
128	Gonad-Pompe	XLOC_044342	SYBR	Unknown	30.5079				30.5079	30.6295	0.340855	Automatic			Automatic	0.0137605
129	Gonad-Pompe	XLOC_044342	SYBR	Unknown	30.3661				30.5079	30.6295	0.340855	Automatic			Automatic	0.0137605
150	BrainCerebellum-Gnutten	XLOC_044342	SYBR	Unknown	Undetermined							Automatic			Automatic	0.0137605						TRUE			TRUE
151	18	XLOC_044342	SYBR	Unknown	31.8186				33.5208	33.2923	1.37383	Automatic			Automatic	0.0137605
152	18	XLOC_044342	SYBR	Unknown	33.5208				33.5208	33.2923	1.37383	Automatic			Automatic	0.0137605
153	Liver-Pompe	XLOC_044342	SYBR	Unknown	34.0038				35.779	35.3233	1.16084	Automatic			Automatic	0.0137605
173	BrainCerebellum-Gnutten	XLOC_044342	SYBR	Unknown	Undetermined							Automatic			Automatic	0.0137605						TRUE			TRUE
174	BrainCerebellum-Gnutten	XLOC_044342	SYBR	Unknown	Undetermined							Automatic			Automatic	0.0137605						TRUE						TRUE
175	18	XLOC_044342	SYBR	Unknown	34.5376				33.5208	33.2923	1.37383	Automatic			Automatic	0.0137605
176	Liver-Pompe	XLOC_044342	SYBR	Unknown	36.1872				35.779	35.3233	1.16084	Automatic			Automatic	0.0137605						TRUE
177	Liver-Pompe	XLOC_044342	SYBR	Unknown	35.779				35.779	35.3233	1.16084	Automatic			Automatic	0.0137605						TRUE
198	Liver-Ulna	XLOC_044342	SYBR	Unknown	Undetermined				8.31647	8.31647	4.11916	Automatic			Automatic	0.0137605						TRUE			TRUE
199	Kidney-Didi	XLOC_044342	SYBR	Unknown	34.8715				34.8715	35.1673	0.859943	Automatic			Automatic	0.0137605						TRUE
200	Kidney-Didi	XLOC_044342	SYBR	Unknown	34.4943				34.8715	35.1673	0.859943	Automatic			Automatic	0.0137605
201	Kidney-Pompe	XLOC_044342	SYBR	Unknown	34.4789				35.1829	35.3443	0.956472	Automatic			Automatic	0.0137605
221	Liver-Ulna	XLOC_044342	SYBR	Unknown	5.40378				8.31647	8.31647	4.11916	Automatic			Automatic	0.0137605						TRUE
222	Liver-Ulna	XLOC_044342	SYBR	Unknown	11.2292				8.31647	8.31647	4.11916	Automatic			Automatic	0.0137605
223	Kidney-Didi	XLOC_044342	SYBR	Unknown	36.1361				34.8715	35.1673	0.859943	Automatic			Automatic	0.0137605						TRUE
224	Kidney-Pompe	XLOC_044342	SYBR	Unknown	36.3713				35.1829	35.3443	0.956472	Automatic			Automatic	0.0137605						TRUE
225	Kidney-Pompe	XLOC_044342	SYBR	Unknown	35.1829				35.1829	35.3443	0.956472	Automatic			Automatic	0.0137605						TRUE
246	Gonad-Ulna	XLOC_044342	SYBR	Unknown	17.4804				16.1991	16.1991	1.8119	Automatic			Automatic	0.0137605						TRUE
247	Heart-Didi	XLOC_044342	SYBR	Unknown	22.2053							Automatic			Automatic	0.0137605						TRUE
248	Heart-Didi	XLOC_044342	SYBR	Unknown	Undetermined							Automatic			Automatic	0.0137605						TRUE			TRUE
249	Skin-Pompe	XLOC_044342	SYBR	Unknown	Undetermined							Automatic			Automatic	0.0137605						TRUE			TRUE
269	Gonad-Ulna	XLOC_044342	SYBR	Unknown	Undetermined				16.1991	16.1991	1.8119	Automatic			Automatic	0.0137605						TRUE			TRUE
270	Gonad-Ulna	XLOC_044342	SYBR	Unknown	14.9179				16.1991	16.1991	1.8119	Automatic			Automatic	0.0137605						TRUE
271	Heart-Didi	XLOC_044342	SYBR	Unknown	Undetermined							Automatic			Automatic	0.0137605						TRUE			TRUE
272	Skin-Pompe	XLOC_044342	SYBR	Unknown	22.2536							Automatic			Automatic	0.0137605						TRUE
273	Skin-Pompe	XLOC_044342	SYBR	Unknown	Undetermined							Automatic			Automatic	0.0137605						TRUE			TRUE
294	Kidney-Ulna	XLOC_044342	SYBR	Unknown	Undetermined				9.87795	9.87795	2.24528	Automatic			Automatic	0.0137605						TRUE			TRUE
295	BrainCerebellum-Didi	XLOC_044342	SYBR	Unknown	Undetermined							Automatic			Automatic	0.0137605						TRUE			TRUE
296	BrainCerebellum-Didi	XLOC_044342	SYBR	Unknown	Undetermined							Automatic			Automatic	0.0137605						TRUE			TRUE
297	PancreaseCortex-Pompe	XLOC_044342	SYBR	Unknown	34.6122				34.6122	34.601	1.00449	Automatic			Automatic	0.0137605
317	Kidney-Ulna	XLOC_044342	SYBR	Unknown	11.4656				9.87795	9.87795	2.24528	Automatic			Automatic	0.0137605						TRUE
318	Kidney-Ulna	XLOC_044342	SYBR	Unknown	8.29029				9.87795	9.87795	2.24528	Automatic			Automatic	0.0137605						TRUE
319	BrainCerebellum-Didi	XLOC_044342	SYBR	Unknown	Undetermined							Automatic			Automatic	0.0137605						TRUE			TRUE
320	PancreaseCortex-Pompe	XLOC_044342	SYBR	Unknown	33.591				34.6122	34.601	1.00449	Automatic			Automatic	0.0137605
321	PancreaseCortex-Pompe	XLOC_044342	SYBR	Unknown	35.5999				34.6122	34.601	1.00449	Automatic			Automatic	0.0137605						TRUE
342	BrainCortex-Ulna	XLOC_044342	SYBR	Unknown	Undetermined							Automatic			Automatic	0.0137605						TRUE			TRUE
343	Lung-Didi	XLOC_044342	SYBR	Unknown	Undetermined							Automatic			Automatic	0.0137605						TRUE			TRUE
344	Lung-Didi	XLOC_044342	SYBR	Unknown	Undetermined							Automatic			Automatic	0.0137605						TRUE			TRUE
345	H2O	XLOC_044342	SYBR	Unknown	Undetermined				34.1958	34.1958	0.670848	Automatic			Automatic	0.0137605						TRUE			TRUE
365	BrainCortex-Ulna	XLOC_044342	SYBR	Unknown	14.9173							Automatic			Automatic	0.0137605						TRUE
366	BrainCortex-Ulna	XLOC_044342	SYBR	Unknown	Undetermined							Automatic			Automatic	0.0137605						TRUE			TRUE
367	Lung-Didi	XLOC_044342	SYBR	Unknown	Undetermined							Automatic			Automatic	0.0137605						TRUE			TRUE
368	H2O	XLOC_044342	SYBR	Unknown	34.6702				34.1958	34.1958	0.670848	Automatic			Automatic	0.0137605
369	H2O	XLOC_044342	SYBR	Unknown	33.7215				34.1958	34.1958	0.670848	Automatic			Automatic	0.0137605
Slope		cycles/log decade
Y-Intercept
R^2
NAP	LPL

## Sheet: TEMP
Heart-Gnutten	XLOC_003990															Sample Name	Detector Name
Kidney-Didi	XLOC_003990															BrainCerebellum-D
																BrainCerebellum-G	CF-ACTB
																BrainCerebellum-U	CF-ACTB
Kidney-Ulna	XLOC_003990															BrainCortex-U	CF-ACTB
																Gonad-D	CF-ACTB
																Gonad-P	CF-ACTB
LIver-Pompe	XLOC_003990															Gonad-U	CF-ACTB
																Heart-D	CF-ACTB
																Heart-G	CF-ACTB
Pancreas-Didi	XLOC_003990															Kidney-D	CF-ACTB
																Kidney-G	CF-ACTB
																Kidney-P	CF-ACTB
Skin-Didi	XLOC_003990															Kidney-U	CF-ACTB
																Liver-D	CF-ACTB
																Liver-G	CF-ACTB
BrainCerebellum-Gnutten	XLOC_044019															Liver-P	CF-ACTB
																Liver-U	CF-ACTB
																Lung-D	CF-ACTB
Gonad-Didi	XLOC_044019															Pancreas-D	CF-ACTB
																PancreasCS-P	CF-ACTB
																PancreasV-P	CF-ACTB
Heart-Didi	XLOC_044019															Skin-D	CF-ACTB
																Skin-P	CF-ACTB
																BrainCerebellum-D
																BrainCerebellum-G	XLOC_044379
																BrainCerebellum-U	XLOC_044379
																BrainCortex-U	XLOC_044379
																Gonad-D	XLOC_044379
																Gonad-P	XLOC_044379
																Gonad-U	XLOC_044379
																Heart-D	XLOC_044379
																Heart-G	XLOC_044379
																Kidney-D	XLOC_044379
																Kidney-G	XLOC_044379
																Kidney-P	XLOC_044379
																Kidney-U	XLOC_044379
																Liver-D	XLOC_044379
																Liver-G	XLOC_044379
																Liver-P	XLOC_044379
																Liver-U	XLOC_044379
																Lung-D	XLOC_044379
																Pancreas-D	XLOC_044379
																PancreasCS-P	XLOC_044379
																PancreasV-P	XLOC_044379
																Skin-D	XLOC_044379
																Skin-P	XLOC_044379

## Sheet: RESULTS RAW
PLATE 1-6 RAW
	CF-ACTB		XLOC_004919		XLOC_034774		XLOC_041709		XLOC_044342		XLOC_005357		XLOC_007857		XLOC_016615		XLOC_020293		XLOC_041236		XLOC_003990		XLOC_006288		XLOC_008306		XLOC_008579		XLOC_015758		XLOC_017954		XLOC_021066		XLOC_021749		XLOC_023483		XLOC_027510		XLOC_029159		XLOC_031194		XLOC_032570		XLOC_037880		XLOC_040336
	Ct Mean	Ct StdDev	Ct Mean	Ct StdDev	Ct Mean	Ct StdDev	Ct Mean	Ct StdDev	Ct Mean	Ct StdDev	Ct Mean	Ct StdDev	Ct Mean	Ct StdDev	Ct Mean	Ct StdDev	Ct Mean	Ct StdDev	Ct Mean	Ct StdDev	Ct Mean	Ct StdDev	Ct Mean	Ct StdDev	Ct Mean	Ct StdDev	Ct Mean	Ct StdDev	Ct Mean	Ct StdDev	Ct Mean	Ct StdDev	Ct Mean	Ct StdDev	Ct Mean	Ct StdDev	Ct Mean	Ct StdDev	Ct Mean	Ct StdDev	Ct Mean	Ct StdDev	Ct Mean	Ct StdDev	Ct Mean	Ct StdDev	Ct Mean	Ct StdDev	Ct Mean
BrainCerebellum-Didi	22.7055	0.0731126	31.9169	0.389693	null	null	32.3666	0.744773	null	null	33.737	0.0413593	null	null	null	null	32.4527	0.295088	32.2414	0.0443024	35.4765	0.546901	null	null	11.92	0.554419	null	null	null	null	30.8681	0.181444	35.0037	0.227043	null	null	null	null	null	null	null	null	null	null	15.8918	0.543595	null	null	null
BrainCerebellum-Gnutten	22.9113	0.125561	null	null	null	null	30.9258	0.325463	null	null	34.7405	0.692339	22.8036	0.52619	34.6068	0.776183	21.2646	0.208664	32.8815	0.491902	33.0454	0.774161	null	null	7.86318	0.374916	null	null	null	null	30.5604	0.151523	null	null	15.8295	0.107601	null	null	null	null	null	null	null	null	null	null	null	null	null
BrainCerebellum-Ulna	23.3099	0.198808	32.0545	0.775788	null	null	31.8846	0.549928	24.6257	0.665251	35.3075	0.618296	8.33474	0.41873	35.3922	0.737018	35.2468	0.463258	34.5191	0.554557	null	null	null	null	14.9919	0.103942	null	null	10.8638	0.883366	32.0826	0.153503	12.2127	0.724661	null	null	24.5485	0.684957	null	null	null	null	null	null	null	null	23.6854	0.511322	null
BrainCortex-Ulna	23.0579	0.555779	null	null	19.8493	0.379876	null	null	null	null	31.8332	0.86728	null	null	33.4387	0.12048	28.6764	0.920036	33.0214	0.220425	null	null	null	null	11.2875	0.462709	10.7403	0.229916	null	null	29.9446	0.113214	31.1914	0.817155	null	null	null	null	null	null	null	null	null	null	null	null	null	null	null
Gonad-Didi	20.9062	0.094772	28.541	0.50768	25.1443	0.427452	33.2837	0.2241	33.2923	0.373829	30.9537	0.197183	null	null	35.7782	0.963731	29.4664	0.805712	30.6746	0.437283	29.6885	0.326926	19.6114	0.155254	null	null	25.7964	0.334351	34.9582	0.568372	27.5818	0.8475	27.749	0.534003	34.8141	0.628573	26.9397	0.671748	30.307	0.238708	null	null	null	null	20.1819	0.29026	30.7607	0.372023	21.7327
Gonad-Pompe	18.7048	0.156751	25.3344	0.544888	23.2038	0.117191	20.4139	0.157622	30.6295	0.340855	28.9279	0.387989	null	null	31.7024	0.977062	29.9959	0.102571	28.3795	0.183303	27.8564	0.41296	20.8039	0.833869	18.2697	0.345834	23.352	0.413895	21.6111	0.314	29.1871	0.177928	25.5649	0.688459	28.7147	0.435297	31.5093	0.271925	26.5682	0.226307	null	null	null	null	15.2512	0.894608	30.2421	0.40226	16.995
Gonad-Ulna	22.8326	0.437249	null	null	null	null	32.9924	1.09026	16.1991	0.811895	33.2381	0.829611	17.383	0.762801	null	null	28.3459	0.593456	31.3402	0.145677	28.9265	0.666532	null	null	null	null	null	null	20.8834	0.12	28.2911	0.586258	25.1537	0.982646	null	null	null	null	null	null	null	null	null	null	12.2991	0.582503	null	null	null
Heart-Didi	23.3902	0.128783	17.7734	0.933462	null	null	24.1742	0.797032	null	null	34.2043	0.111117	null	null	34.8563	0.971384	null	null	35.2589	0.361167	34.8539	0.545677	null	null	13.4465	0.727741	null	null	null	null	31.4098	0.235958	null	null	null	null	null	null	null	null	null	null	null	null	7.68369	0.607814	16.1346	0.415005	null
Heart-Gnutten	24.736	0.14936	null	null	null	null	30.7364	0.231786	13.8803	0.437372	26.5103	0.470227	20.5685	0.993001	null	null	null	null	null	null	20.3881	0.302313	null	null	19.0751	0.594786	null	null	21.6751	0.749024	32.6525	0.376383	18.3213	0.375329	25.6261	0.318723	null	null	null	null	null	null	null	null	null	null	null	null	null
Kidney-Didi	18.8932	0.179442	null	null	24.817	0.175942	35.1746	0.408249	35.1673	0.859943	29.2282	0.295173	null	null	null	null	27.6569	0.733045	29.2559	0.315077	null	null	18.5697	0.54132	null	null	25.1559	0.287925	34.76	0.160546	26.4771	0.163782	34.2036	0.675303	30.2673	0.512569	25.6517	0.239196	31.0738	0.300031	null	null	null	null	18.7221	0.226581	29.2134	0.407117	18.5476
Kidney-Gnutten	20.0545	0.120452	null	null	26.3507	0.790848	null	null	35.1752	0.38474	25.7144	0.119936	null	null	null	null	30.9995	0.705517	29.8492	0.106121	null	null	29.5473	0.736238	null	null	26.7332	0.692627	34.2625	0.965497	25.3379	0.0368605	null	null	27.8616	0.123314	26.2095	0.99386	33.5716	0.671544	null	null	null	null	22.4518	0.991173	null	null	null
Kidney-Pompe	17.5907	0.202253	31.2787	1.11022	26.6633	0.515831	33.8441	0.976959	35.3443	0.956472	23.3142	0.374276	null	null	null	null	28.0937	0.399016	27.5502	0.103747	null	null	19.639	0.137846	null	null	23.6509	0.0917163	31.7394	0.64312	24.3971	0.0470831	26.8847	0.194314	26.3649	0.479174	29.0636	0.206477	31.2486	0.406948	null	null	null	null	19.7108	0.486702	29.141	0.15678	19.2936
Kidney-Ulna	20.4237	0.139388	29.8259	1.5579	33.4281	1.25709	null	null	9.87795	0.245283	25.9808	0.302017	null	null	23.7095	0.20586	30.0085	0.41276	29.8056	0.256089	null	null	null	null	null	null	27.5092	0.315559	35.3643	0.0136482	27.7893	0.147708	31.4873	0.921778	null	null	28.7993	0.585452	null	null	null	null	null	null	30.3124	0.905109	7.02663	0.456554	21.0819
Liver-Didi	20.4398	0.168867	null	null	27.5833	0.473597	null	null	35.3879	0.122141	26.438	0.089876	28.5897	0.53211	35.0549	0.301296	25.2147	0.154972	30.9379	0.2439	null	null	20.4591	0.237786	null	null	24.5002	0.194184	null	null	30.044	0.219385	33.7273	0.544207	28.3761	0.666856	27.3753	0.302157	33.3052	0.88551	null	null	null	null	19.2416	0.41182	32.6298	0.724769	18.23
Liver-Gnutten	23.5951	0.0993519	null	null	null	null	null	null	null	null	26.3527	0.266445	26.2508	0.517563	31.8682	0.323324	33.6376	0.350694	null	null	24.4843	0.271891	null	null	null	null	null	null	null	null	31.9641	0.782126	12.027	0.436385	null	null	null	null	null	null	null	null	null	null	null	null	null	null	null
Liver-Pompe	19.3185	0.0569011	null	null	29.1717	0.359207	35.24	0.590252	35.3233	0.160836	26.8232	0.756721	25.2585	0.158136	null	null	27.8089	0.455996	29.0803	0.173042	null	null	20.5154	0.180752	null	null	23.2415	0.353927	32.8777	0.888324	27.569	0.324121	29.8443	0.643818	23.9332	0.458788	29.8055	0.575998	31.0568	0.562126	null	null	null	null	18.921	0.27814	31.1141	0.396872	17.9559
Liver-Ulna	23.1989	0.435339	15.0247	0.509875	null	null	24.9847	0.679347	8.31647	0.119161	26.2482	0.314907	24.2128	0.504063	23.8107	0.925129	30.2251	0.146935	33.1875	0.650691	null	null	null	null	null	null	9.28402	0.800178	null	null	28.9179	0.0766559	30.7256	0.312907	null	null	null	null	10.3638	0.132698	null	null	null	null	null	null	null	null	null
Lung-Didi	22.2803	0.779254	null	null	null	null	null	null	null	null	31.7044	0.200693	12.2253	0.816757	23.7851	0.404235	24.7384	0.675211	35.8641	0.577854	17.5614	0.591453	null	null	10.6635	0.192352	null	null	15.3265	0.781761	27.9117	0.131998	25.6119	0.967533	null	null	null	null	null	null	null	null	null	null	null	null	null	null	15.516
Pancreas-Didi	23.2563	0.415295	null	null	27.1266	0.465601	null	null	33.9887	0.155246	null	null	null	null	35.2373	0.541943	null	null	32.4576	0.562023	null	null	20.0161	0.284608	null	null	27.1916	0.502926	null	null	30.7152	0.263674	null	null	25.3868	0.573799	27.9027	0.44222	29.1643	0.150642	null	null	null	null	19.2552	0.319611	29.9777	0.5702	21.9597
PancreaseCortex-Pompe	21.2712	0.32982	null	null	28.5719	0.907022	35.3676	0.470393	34.601	0.104487	null	null	null	null	null	null	null	null	30.4697	0.0838025	null	null	19.2524	0.915872	null	null	26.7413	0.296919	null	null	28.7524	0.263802	null	null	32.2446	0.97036	32.0999	0.765242	29.8532	0.208496	null	null	null	null	20.0681	0.243323	31.0142	0.426577	21.3569
PancreaseCS-Pompe	22.4505	0.190051	null	null	28.6359	0.538675	35.8234	0.956842	34.2874	0.90828	null	null	null	null	35.0308	0.584542	null	null	31.671	0.310507	null	null	19.5922	0.787678	null	null	26.4762	0.319569	null	null	30.0217	0.141528	19.3737	0.146643	30.9562	0.768573	32.6737	0.180488	29.157	0.637423	null	null	null	null	19.9465	0.174192	31.2065	0.0773113	21.1273
Skin-Didi	25.2745	0.653651	null	null	null	null	null	null	null	null	null	null	null	null	null	null	22.6431	0.14976	null	null	null	null	null	null	null	null	null	null	null	null	30.3489	0.433808	null	null	27.8638	0.181924	null	null	null	null	null	null	null	null	null	null	null	null	null
Skin-Pompe	23.9327	0.396918	7.85702	0.392715	null	null	null	null	null	null	null	null	null	null	33.574	0.74546	null	null	35.9886	0.83273	null	null	null	null	null	null	null	null	16.129	0.180817	28.2876	0.25482	29.6275	0.989471	null	null	16.394	0.0327812	null	null	null	null	null	null	null	null	null	null	null
Plate 7-10 RAW
	CF-ACTB		XLOC_005061		XLOC_005760		XLOC_008884		XLOC_009091		XLOC_012690		XLOC_012878		XLOC_014495		XLOC_016981		XLOC_021299		XLOC_024658		XLOC_029159		XLOC_031213		XLOC_031282		XLOC_042093		XLOC_044360		XLOC_044379
	Ct Mean	Ct StdDev	Ct Mean	Ct StdDev	Ct Mean	Ct StdDev	Ct Mean	Ct StdDev	Ct Mean	Ct StdDev	Ct Mean	Ct StdDev	Ct Mean	Ct StdDev	Ct Mean	Ct StdDev	Ct Mean	Ct StdDev	Ct Mean	Ct StdDev	Ct Mean	Ct StdDev	Ct Mean	Ct StdDev	Ct Mean	Ct StdDev	Ct Mean	Ct StdDev	Ct Mean	Ct StdDev	Ct Mean	Ct StdDev	Ct Mean	Ct StdDev
BrainCerebellum-Didi	32.6519	0.148592	null	null	null	null	null	null	null	null	10.9822	0.668559	34.1559	0.130167	33.2782	0.109587	null	null	null	null	null	null	null	null	null	null	null	null	null	null	null	null	null	null
BrainCerebellum-Gnutten	31.2044	0.130728	null	null	null	null	null	null	null	null	null	null	null	null	null	null	null	null	null	null	null	null	29.6165	0.152508	null	null	null	null	null	null	7.61668	0.695532	null	null
BrainCerebellum-Ulna	27.6229	0.169882	34.4365	0.849546	null	null	null	null	null	null	22.0697	0.029938	33.4927	0.134197	29.6443	0.828005	null	null	null	null	null	null	null	null	null	null	31.4371	0.107123	null	null	23.7659	0.989498	31.7646	0.123127
BrainCortex-Ulna	29.0421	0.106471	34.8438	0.951332	29.8056	0.155008	null	null	8.82432	0.173223	null	null	31.1084	0.139349	30.8249	0.102537	null	null	null	null	null	null	null	null	null	null	null	null	null	null	33.4894	0.748479	null	null
Gonad-Didi	24.7265	0.130133	32.724	0.111516	25.7935	0.19146	null	null	null	null	32.3215	0.687502	29.6376	0.854085	31.4144	0.152334	null	null	null	null	null	null	null	null	25.4905	0.884209	28.6756	0.319742	null	null	31.9556	0.195399	10.7592	0.506644
Gonad-Pompe	16.5444	0.165668	31.4387	0.742803	19.6848	0.237866	26.3788	0.189529	19.8247	0.209713	26.5007	0.364936	24.1104	0.275161	24.0838	0.153633	null	null	27.8677	0.409473	null	null	20.0996	0.593363	33.5593	0.19862	25.6709	0.367615	31.0493	0.120269	30.6233	0.550633	28.0025	0.242544
Gonad-Ulna	28.2361	0.141837	33.8999	0.863042	33.6265	0.118504	null	null	null	null	27.9849	0.882361	20.1294	0.106397	null	null	null	null	null	null	null	null	null	null	null	null	26.7021	0.194558	null	null	14.7155	0.149992	null	null
Heart-Didi	28.9567	0.139049	33.7645	0.717041	25.5623	0.076294	null	null	26.6297	0.111403	null	null	null	null	32.3064	0.128617	null	null	null	null	null	null	17.3308	0.162361	16.9745	0.432883	21.9778	0.61849	null	null	28.7247	0.152998	null	null
Heart-Gnutten	28.5316	0.380379	35.0367	0.169132	null	null	null	null	null	null	34.9833	0.923309	null	null	31.7442	0.101125	null	null	null	null	null	null	null	null	null	null	null	null	null	null	26.2587	0.112719	null	null
Kidney-Didi	15.172	0.130448	30.5262	0.145511	20.7351	0.0915309	19.5181	0.183575	12.872	0.231511	26.4563	0.150082	24.0193	0.140347	24.2438	0.287293	null	null	27.4852	0.323339	35.2322	0.105652	31.4202	0.339952	null	null	27.5377	0.0711405	30.6953	0.188092	29.6939	0.966335	27.0739	0.257615
Kidney-Gnutten	26.7486	0.182942	33.6507	0.865509	27.7473	0.10129	26.2374	0.070987	22.3275	0.519217	34.1469	0.655778	null	null	30.0707	0.147535	null	null	null	null	6.08248	0.195879	null	null	null	null	31.6735	0.635303	null	null	33.277	0.16548	null	null
Kidney-Pompe	17.5027	0.126223	33.036	0.846677	23.0429	0.603268	19.6252	0.751592	14.862	0.467026	27.1684	0.40051	25.5945	0.404146	25.8937	0.11431	null	null	30.1767	0.587955	null	null	10.8473	0.390584	29.558	0.24925	27.9121	0.119847	31.2597	0.167741	32.6938	0.107417	28.464	0.989248
Kidney-Ulna	23.4964	0.372469	34.0696	0.312215	27.8232	0.148319	23.5088	0.628533	24.3713	0.122366	32.9467	0.0296444	25.8266	0.066958	32.0824	0.104465	null	null	null	null	null	null	null	null	null	null	31.389	0.836223	null	null	22.234	0.732586	null	null
Liver-Didi	26.5789	0.157799	32.233	0.889625	null	null	null	null	25.5725	0.33258	null	null	null	null	30.3833	0.191736	null	null	null	null	null	null	null	null	26.5624	0.146805	34.0171	0.619288	null	null	14.3521	0.525945	null	null
Liver-Gnutten	27.5992	0.149688	34.6045	0.174878	25.3803	0.289734	null	null	28.2792	0.860037	32.2317	0.102351	null	null	32.5959	0.479348	null	null	null	null	null	null	null	null	30.9588	0.175399	null	null	null	null	null	null	null	null
Liver-Pompe	17.5977	0.537134	27.621	0.240362	23.2961	0.319899	32.7398	0.124686	14.3894	0.161552	27.1734	0.619589	29.9261	0.0571781	25.7913	0.0366644	null	null	null	null	null	null	20.2188	0.798079	22.272	0.333315	28.3513	0.512013	34.9056	0.189024	34.9595	0.586619	18.9898	0.847301
Liver-Ulna	26.5992	0.189782	31.1566	0.529349	34.8133	0.176003	null	null	26.5921	0.126455	35.5059	0.383756	null	null	32.7653	0.185573	null	null	null	null	null	null	null	null	31.2211	0.135621	34.5494	0.750422	12.6162	0.107319	18.9048	0.645464	null	null
Lung-Didi	28.5781	0.164461	31.2974	0.642988	null	null	null	null	null	null	null	null	null	null	30.4936	0.641822	null	null	null	null	null	null	null	null	null	null	32.2779	0.151149	null	null	null	null	null	null
Pancreas-Didi	18.1558	0.200727	31.1887	0.353745	22.5785	0.182824	29.8109	0.122137	26.1556	0.476606	26.6542	0.216631	24.6008	0.174617	24.3043	0.370563	null	null	25.8547	0.99685	31.1607	0.405804	null	null	null	null	27.8549	0.143768	30.2166	0.745922	32.0401	0.121486	27.1936	0.157181
PancreaseCortex-Pompe	18.1105	0.196547	32.5708	0.542465	23.4968	0.0910018	31.38	0.0385944	26.9519	0.245909	28.4156	0.15995	24.7021	0.57112	25.0893	0.0497112	null	null	26.6473	0.35347	null	null	null	null	null	null	25.9868	0.443535	31.7813	0.976866	34.839	0.136305	28.7204	0.456403
PancreaseCS-Pompe	18.728	0.123024	34.0966	0.13761	23.6004	0.379226	21.5468	0.649164	26.9383	0.114831	29.2192	0.720485	23.6927	0.188731	25.5289	0.224771	null	null	26.803	0.142279	null	null	35.4975	0.12747	null	null	26.6773	0.0894869	29.808	0.110557	34.4615	0.103457	28.635	0.113391
Skin-Didi	23.6656	0.854419	30.6066	0.480898	31.8953	0.671903	null	null	34.6807	0.170014	null	null	null	null	30.5486	0.81383	null	null	null	null	19.6789	0.806082	null	null	34.0183	0.521852	9.94699	0.108341	null	null	31.91	0.828046	33.8451	0.133321
Skin-Pompe	35.3915	0.139631	33.9994	0.126542	null	null	null	null	null	null	19.3784	0.965876	13.967	0.16241	null	null	null	null	null	null	30.6765	0.795329	null	null	32.2853	0.178856	null	null	null	null	6.80543	0.176806	null	null
[truncated: 31 more columns]

## Sheet: RESULTS NORMALISED
		Intergenic - Tissue Specific																	Antisense - Tissue Specific															Antisense - Multiple Tissues
		Brain	Brain	Brain	Ovary	Ovary	Testis	Testis	Heart	Heart	Kidney	Kidney	Liver	Liver	Liver	Lung	Lung	Skin	Brain	Brain	Ovary	Ovary	Testis	Testis	Testis	Heart	Heart	Kidney	Kidney	Liver	Liver	Skin	Skin
Tissue	Specific ID	XLOC_004919	XLOC_034774	XLOC_044342	XLOC_041236	XLOC_003990	XLOC_008306	XLOC_015758	XLOC_016981	XLOC_041709	XLOC_008884	XLOC_009091	XLOC_005357	XLOC_007857	XLOC_020293	XLOC_016615	XLOC_012690	XLOC_021299	XLOC_012878	XLOC_044379	XLOC_005760	XLOC_014495	XLOC_029159	XLOC_041215	XLOC_029159	XLOC_042093	XLOC_044360	XLOC_017954	XLOC_021066	XLOC_005061	XLOC_031213	XLOC_024658	XLOC_031282	XLOC_006288	XLOC_044019	XLOC_031194	XLOC_032570	XLOC_037880	XLOC_040336	XLOC_008579	XLOC_021749	XLOC_023483	XLOC_027510
Brain	BrainCerebellum-Didi	9.21135	NA	NA	9.53586	12.771	-10.7856	NA	NA	9.66103	NA	NA	11.0315	NA	9.7472	NA	-21.6697	NA	1.50399	NA	NA	0.626353	NA	NA	NA	NA	NA	8.16252	12.2982	NA	NA	NA	NA	NA	NA	NA	-6.81372	NA	NA	NA	NA	NA	NA
	BrainCerebellum-Gnutten	NA	NA	NA	9.97017	10.1341	-15.0481	NA	NA	8.01454	NA	NA	11.8293	-0.107653	-1.64664	11.6955	NA	NA	NA	NA	NA	NA	NA	-11.2493	-1.58794	NA	-23.5877	7.64913	NA	NA	NA	NA	NA	NA	NA	NA	NA	NA	NA	NA	-7.08177	NA	NA
	BrainCerebellum-Ulna	8.74454	NA	1.31573	11.2092	NA	-8.31799	-12.4461	NA	8.57463	NA	NA	11.9975	-14.9752	11.9369	12.0822	-5.55312	NA	5.86985	4.14175	NA	2.02143	NA	-15.6035	NA	NA	-3.85692	8.77271	-11.0972	6.81367	NA	NA	3.81425	NA	NA	NA	NA	0.375474	NA	NA	NA	1.2386	NA
	BrainCortex-Ulna	NA	-3.20861	NA	9.96345	NA	-11.7705	NA	NA	NA	NA	-20.2178	8.77527	NA	5.61848	10.3808	NA	NA	2.06633	NA	0.763502	1.78278	NA	NA	NA	NA	4.44732	6.88667	8.13345	5.80174	NA	NA	NA	NA	NA	NA	NA	NA	NA	-12.3176	NA	NA	NA
Gonad	Gonad-Didi	7.63478	4.23807	12.3861	9.76835	8.78224	NA	14.052	NA	12.3775	NA	NA	10.0475	NA	8.56022	14.872	7.59502	NA	4.9111	-13.9673	1.067	6.68792	NA	NA	NA	NA	7.22915	6.67558	6.84277	7.99752	0.764046	NA	3.94914	-1.29485	4.93487	NA	-0.724289	9.85449	0.826504	4.89023	13.9079	6.03351	9.40082
	Gonad-Pompe	6.62961	4.49893	11.9246	9.67468	9.15156	-0.435093	2.90627	NA	1.70908	9.83437	3.28029	10.2231	NA	11.291	12.9976	9.95623	11.3233	7.56597	11.4581	3.14039	7.53942	NA	4.76722	3.55517	14.5049	14.0788	10.4823	6.86007	14.8943	17.0148	NA	9.12647	2.0991	11.9031	NA	-3.4536	11.5372	-1.70983	4.64712	10.0098	12.8044	7.86335
	Gonad-Ulna	NA	NA	-6.63345	8.50757	6.09387	NA	-1.9492	NA	10.1598	NA	NA	10.4055	-5.44965	5.51327	NA	-0.251184	NA	-8.10668	NA	5.39044	NA	NA	NA	NA	NA	-13.5206	5.45846	2.32109	5.66379	NA	NA	-1.53401	NA	NA	NA	-10.5335	NA	NA	NA	NA	NA	NA
Heart	Heart-Didi	-5.61675	NA	NA	11.8687	11.4638	-9.94364	NA	NA	0.784018	NA	-2.32698	10.8142	NA	NA	11.4662	NA	NA	NA	NA	-3.39441	3.34971	NA	-12.2098	-11.6259	NA	-0.231997	8.01966	NA	4.8078	-11.9822	NA	-6.97893	NA	NA	NA	-15.7065	-7.25557	NA	NA	NA	NA	NA
	Heart-Gnutten	NA	NA	-10.8557	NA	-4.34788	-5.66098	-3.06092	NA	6.00034	NA	NA	1.77431	-4.16754	NA	NA	6.4517	NA	NA	NA	NA	3.21255	NA	-12.3061	NA	NA	-2.27288	7.91645	-6.4147	6.50514	NA	NA	NA	NA	-13.9444	NA	NA	NA	NA	NA	0.890111	NA	NA
Kidney	Kidney-Didi	NA	5.92383	16.2742	10.3628	NA	NA	15.8668	NA	16.2814	4.34613	-2.29998	10.335	NA	8.76372	NA	11.2843	12.3132	8.84726	11.9019	5.56304	9.07178	NA	NA	16.2482	15.5233	14.5219	7.5839	15.3104	15.3542	NA	20.0602	12.3657	-0.323416	7.21039	NA	-0.171038	10.3203	-0.345595	6.26278	11.3741	6.75856	12.1806
	Kidney-Gnutten	NA	6.29618	15.1206	9.79467	NA	NA	14.2079	NA	NA	-0.511134	-4.4211	5.6599	NA	10.945	NA	7.39836	NA	NA	NA	0.998725	3.3221	NA	NA	NA	NA	6.52844	5.28336	NA	6.90211	NA	-20.6661	4.92491	9.49276	9.7019	NA	2.39724	NA	NA	6.6787	7.80708	6.15497	13.517
	Kidney-Pompe	13.6879	9.07252	17.7536	9.95949	NA	NA	14.1487	NA	16.2534	2.12251	-2.64077	5.72342	NA	10.503	NA	9.66569	12.674	8.09181	10.9612	5.54021	8.39094	NA	NA	-6.65542	13.7569	15.191	6.8064	9.29391	15.5333	12.0553	NA	10.4094	2.04824	8.56583	NA	2.12006	11.5502	1.7029	6.06016	8.77415	11.4729	13.6578
	Kidney-Ulna	9.40214	13.0043	-10.5458	9.38187	NA	NA	14.9406	NA	NA	0.012397	0.874893	5.55701	NA	9.58472	3.28571	9.45027	NA	2.33019	NA	4.3268	8.58598	NA	NA	NA	NA	-1.26236	7.36551	11.0636	10.5732	NA	NA	7.89263	NA	14.4662	NA	9.88864	-13.3971	0.658131	7.08546	NA	8.37558	NA
Liver	Liver-Didi	NA	7.14352	14.9481	10.498	NA	NA	NA	NA	NA	NA	-1.00633	5.99818	8.14986	4.77485	14.6151	NA	NA	NA	NA	NA	3.8044	NA	NA	NA	NA	-12.2268	9.60417	13.2875	5.65413	-0.016415	NA	7.43821	0.019334	8.2304	NA	-1.19817	12.1899	-2.20985	4.06036	7.93631	6.93551	12.8654
	Liver-Gnutten	NA	NA	NA	NA	0.889196	NA	NA	NA	NA	NA	0.680078	2.75763	2.65575	10.0425	8.27316	4.63257	NA	NA	NA	-2.2189	4.99675	NA	NA	NA	NA	NA	8.36907	-11.568	7.00535	3.35961	NA	NA	NA	NA	NA	NA	NA	NA	NA	NA	NA	NA
	Liver-Pompe	NA	9.85316	16.0048	9.76181	NA	NA	13.5592	NA	15.9215	15.1421	-3.2083	7.5047	5.94002	8.49041	NA	9.57572	NA	12.3284	1.39211	5.69844	8.19365	NA	NA	2.62109	17.3079	17.3618	8.25046	10.5258	10.0233	4.67427	NA	10.7536	1.19694	10.032	NA	-0.39753	11.7956	-1.36255	3.92303	4.61466	10.487	11.7383
	Liver-Ulna	-8.17423	NA	-14.8824	9.98866	NA	NA	NA	NA	1.7858	NA	-0.007023	3.0493	1.01389	7.02623	0.611801	8.90676	NA	NA	NA	8.21417	6.16615	NA	NA	NA	-13.983	-7.69438	5.71905	7.52668	4.55745	4.62193	NA	7.95026	NA	NA	NA	NA	NA	NA	-13.9149	NA	NA	-12.8351
Lung	Lung-Didi	NA	NA	NA	13.5838	-4.71894	-11.6167	-6.95374	NA	NA	NA	NA	9.42413	-10.0549	2.45814	1.50484	NA	NA	NA	NA	NA	1.91553	NA	-13.3456	NA	NA	NA	5.6314	3.3316	2.71931	NA	NA	3.6998	NA	NA	NA	NA	NA	-6.76426	NA	NA	NA	NA
Pancreas	Pancreas-Didi	NA	3.87037	10.7324	9.20132	NA	NA	NA	NA	NA	11.6551	7.99979	NA	NA	NA	11.981	8.49836	7.69889	6.44496	9.03778	4.42274	6.14854	NA	NA	NA	12.0608	13.8843	7.45891	NA	13.0329	NA	13.0049	9.69913	-3.2402	7.14781	NA	-4.00103	6.72145	-1.29656	3.9353	2.13058	4.64645	5.9081
	PancreaseCortex-Pompe	NA	7.30066	13.3298	9.19852	NA	NA	NA	NA	14.0964	13.2694	8.84134	NA	NA	NA	NA	10.305	8.5368	6.59161	10.6098	5.38622	6.97876	NA	NA	NA	13.6708	16.7285	7.48118	NA	14.4603	NA	NA	7.87621	-2.01883	8.14838	NA	-1.20313	9.74298	0.085693	5.47012	10.9734	10.8287	8.58201
	PancreaseCS-Pompe	NA	6.18542	11.837	9.22055	NA	NA	NA	NA	13.3729	2.81881	8.21031	NA	NA	NA	12.5803	10.4913	8.07504	4.96475	9.90704	4.87244	6.80091	NA	NA	16.7695	11.08	15.7335	7.57119	-3.07678	15.3687	NA	NA	7.94938	-2.85831	8.67905	NA	-2.50398	8.75599	-1.3232	4.02576	8.50569	10.2232	6.70648
Skin	Skin-Didi	NA	NA	NA	NA	NA	NA	NA	NA	NA	NA	11.0151	NA	NA	-2.63136	NA	NA	NA	NA	10.1794	8.22969	6.88301	NA	NA	NA	NA	8.24438	5.07442	NA	6.94102	10.3527	-3.98671	-13.7186	NA	-1.5039	NA	NA	NA	NA	NA	2.58934	NA	NA
	Skin-Pompe	-16.0757	NA	NA	12.0559	NA	NA	-7.80371	NA	NA	NA	NA	NA	NA	NA	9.64137	-16.0132	NA	-21.4246	NA	NA	NA	NA	NA	NA	NA	-28.5861	4.3549	5.6948	-1.39209	-3.10625	-4.71503	NA	NA	NA	NA	NA	NA	NA	NA	NA	-7.53868	NA

## Sheet: PRIMERS for EXPERIMENT
						Calclulated FPKM										Location primers or locus [for MARC]
	Purpose	Name	Sequence 5'-3'		Tissue	blood	brain	heart	kidney	liver	lung	ovary	sk	skin	testis	chr	orientation	start	stop
	Intergenic - Tissue Specific
1		XLOC_004919-F	AGTGTCTTCCACCTGAGCATT		Brain											11		7780121	7780269
		XLOC_004919-R	CACTGCACCCATTTCCTATG
2		XLOC_034774-F	TATTCCACTGAGCGGTCTGA		Brain											4		30970703	30970832
		XLOC_034774-R	TCAGGGTTTCGATCACAAAG
3		XLOC_041709-F	CTGAATTTCAAGCACGCAGT		Heart											8		6980623	6980917
		XLOC_041709-R	TCAAGGGTGCCAAATTTGTAT
4		XLOC_044342-F	TTTCTTCTCCTGCCTGCTCT		Brain											9		17481777	17483989
		XLOC_044342-R	CTGGGCAAATGGAGACATTA
5		XLOC_005357-F	TCCCTTGAGGACCTGGTAAC		Liver											11		58092046	58092276
		XLOC_005357-R	CCGTTGACCTGTCAAGTGTC
6		XLOC_007857-F	GCCTTGCTGTGGCTCTTATC		Liver											13		60266501	60281473
		XLOC_007857-R	TTCGCCACACATAAATCTTCA
7		XLOC_016615-F	CTCATCACCTGGTGTGGTGT		Lung											2		60767351	60767793
		XLOC_016615-R	CCATGTTCCTACTGGCTTGA
8		XLOC_020293-F	TTCCTCCGGATAGAGCAACT		Liver											22		43250122	43250467
		XLOC_020293-R	CAGGGAACCTAACACGAGGT
9		XLOC_041236-F	CACCTGGTTGGTTCAGTCAC		Ovary											7		40912825	40913239
		XLOC_041236-R	GGATCACGACCTGAGCTGTA
10		XLOC_003990-F	TCCTGCCTAGGTAAGGCACT		Ovary											10		50701363	50702105
		XLOC_003990-R	GCATTATCCATCTGGCATTG
11		XLOC_008306-F	TTCTGAGTGGCCTTGCTATG		Testis											14		52201986	52205109
		XLOC_008306-R	GCTAGTGATCACATAATCATCTTCAG
12		XLOC_015758-F	AGACAATGAAGGCTGTGCTG		Testis											2		70358241	70358734
		XLOC_015758-R	GATGCGCTTGACCTCCTAAC
13		XLOC_008884-F	GTTGGATATACTGAGCCGCTTT		Kidney											14		60672776	60673546
		XLOC_008884-R	TGCATCTCATGCAATCTCCT
14		XLOC_009091-F	ACCTGCATCTCAGGAAGCTC		Kidney											15		13557373	13557530
		XLOC_009091-R	AGCAGGAAGTGAGCAGAAGC
15		XLOC_012690-F	CCAGAAGGAAGAGTGCAAGG		Lung											17		57049400	57049605
		XLOC_012690-R	TGGTGACTTGCTGAGTTTGG
16		XLOC_016981-F	GCTGTTCCAAGCATCTCATATC		Heart											2		28547779	28547985
		XLOC_016981-R	TGAGTACCAAATGCCCATGA
17		XLOC_021299-F	CCAGAGCACATAAACCAGAGC		Skin											23		29348394	29348875
		XLOC_021299-R	TTTCAGCATGTTTCCCTGAA
	Antisense - Tissue Specific
18		XLOC_017954-F	TGGTCGTCATTAACCAGCTC		Kidney											20		20958979	20994422
		XLOC_017954-R	AGACTGGCATTCCACCTGAT
19		XLOC_021066-F	TTCATCTCCAGAGTGGTTGG		Kidney											23		27440162	27502545
		XLOC_021066-R	TGATGAAGGTATCGCAGAGC
20		XLOC_029159-F	TCCAAGACTGTTGTCATGCTC		Testis											30		4230132	4237589
		XLOC_029159-R	CCAGAAGCAACCTTCTCTCC
21		XLOC_041215-F	CCAGAGGTGAAGACATGGTG		Testis											7		39104703	39109908
		XLOC_041215-R	TCCAAGGAGGCAGAATTGAT
22		XLOC_005061-F	AGTTTGGTTGTTGCCAAGGT		Liver											11		23954341	23961995
		XLOC_005061-R	CCCACTTGTCCTTCCACCTA
23		XLOC_005760-F	GGTCACCCAGAGCAGACTTC		Ovary											12		13644524	13645820
		XLOC_005760-R	CTTCTCGTTGGCAAATTCCT
24		XLOC_012878-F	GTTCAGCAGGGAATCTGCTT		Brain											18		5380629	5381875
		XLOC_012878-R	AACAGCAGGGAGAGGCATAG
25		XLOC_014495-F	TCAGGCGTGTCTACCTTCAG		Ovary											19		22538515	22538934
		XLOC_014495-R	CTTGGAACCTTCCTTGGAGA
26		XLOC_024658-F	GTTGGAGGGCGAAATTGTAG		Skin											27		2406604	2407118
		XLOC_024658-R	GGCTGACACTCAACCTCTGA
27		XLOC_029159-F	TCCAAGACTGTTGTCATGCTC		Testis											30		4230132	4237589
		XLOC_029159-R	CCAGAAGCAACCTTCTCTCC
28		XLOC_031213-F	GTGGTAGTGTTGCTGTCGTGA		Liver											33		31354108	31354529
		XLOC_031213-R	CCTGGCTTCTGCATTTGTAA
29		XLOC_031282-F	ATGGAGCCAACCAACTGAAC		Skin											33		6731221	6732036
		XLOC_031282-R	CCTGGCCTAGGATCACAGAG
30		XLOC_042093-F	GACCTGAGTTGGGTTTGGAT		Heart											8		52912572	52934862
		XLOC_042093-R	CAATCAAGGAAGATGCCACA
31		XLOC_044360-F	AGTTCATCGCTGCCATCAGT		Heart											9		18194551	18197700
		XLOC_044360-R	CTATGGCTGAGCCCACACTT
32		XLOC_044379-F	TTGACCAAGCTCACACAACC		Brain											9		19109552	19109939
		XLOC_044379-R	CCTTCATTCAGCCTTTCCAG
	Antisense - Multiple Tissues
33		XLOC_006288-u1	GTGCTGGGAATGATGATTGT		Multiple	1.96406	1.60006	8.25913	6.93563	2.42762	3.96141	7.40601	7.19763	4.13552	2.29224	12	+	5860172	5860191
		XLOC_006288-d1	TAAGTGCTGAGAAGGCGAGA													12	-	5866735	5866754
34		XLOC_008579-u1	GCCTATGAGTTTATCTTTCTGACC		Multiple	7.75686	6.41441	1.11796	4.06205	4.33035	1.2613	3.76428	4.76312	2.87784	0.338364	14	+	25810959	25810982
		XLOC_008579-d1	ACGTGGTTGGGTTCTCTCAT													14	-	25811939	25811958
35		XLOC_021749-u1	GCTGAGCTGATGCAGAGAAG		Multiple	0.741247	0.189991	1.15098	13.9847	0.714026	3.89305	0.689561	6.14653	3.81199	11.3008	24	+	40058172	40058191
		XLOC_021749-d1	CTCCCGACTGGAAAGAAGAG													24	-	40059226	40059245
36		XLOC_023483-u1	AGAGTAGGAGCGCTGAGGAG		Multiple	8.92535	4.88604	1.08361	4.1337	5.7892	2.10819	13.3574	2.79269	1.71248	1.1712	25	+	51582538	51582557
		XLOC_023483-d1	CAAGCCAGCAGTATCTTGGA													25	-	51588827	51588846
37		XLOC_027510-u1	ACAAGTTTGGGGCTGAGAGT		Multiple	0.540565	0.809065	0.301459	0.212992	0.0289984	0.703505	2.77626	10.5849	6.76202	16.4868	3	+	32190594	32190613
		XLOC_027510-d1	AGTTGCAGATGAGGGGATTC													3	-	32191616	32191635
38		XLOC_031194-u1	TCGCTTAGGCAAGTTGACAC		Multiple	2.39771	3.07675	2.39587	9.09424	3.03772	1.73168	4.75056	14.9216	9.16306	1.36084	33	+	32993799	32993818
		XLOC_031194-d1	GCCCAGGGTTCTGTAGAAGT													33	-	33000509	33000528
39		XLOC_032570-u1	GAGAAGACATGGCGGTAACA		Multiple	28.2916	31.6917	65.3651	21.445	21.0785	27.7348	39.6199	146.598	73.1186	273.929	35	+	6404700	6404719
		XLOC_032570-d1	AGTCCTGAGGCTCCAGTCAC													35	-	6406503	6406522
40		XLOC_037880-u1	GGAGGAGAGGAGGAGAGTCC		Multiple	0.236963	0.0877262	0.121339	5.94323	33.1586	0.0802315	0.10705	0.0781015	0.0528509	0	5	+	64757147	64757166
		XLOC_037880-d1	TGTCTATGTGTCCCAGCTCA													5	-	64761908	64761927
41		XLOC_040336-u1	TGATAAACCAAGGATTGAGGTG		Multiple	1.7395	0.542323	0.788817	2.38026	10.9617	1.19414	2.14018	2.86887	1.82762	35.8977	7	+	27359153	27359174
		XLOC_040336-d1	AGTTGGCACAAACCAAACTG													7	-	27364579	27364598
42		XLOC_044019-u1	CTTGACGAAGTGGGAGTGAA		Multiple	48.0947	1.16411	0.0438636	0.632304	0.62382	4.21021	0.99771	8.4506	5.30088	0.780371	9	+	57734537	57734556
		XLOC_044019-d1	CCTTCCTCTCCAATCAGAGC													9	-	57736797	57736816
	House Keeper
43		CF-ACTB-F	ACCCAGCACAATGAAGATCA
		CF-ACTB-R	GTCGTACTCCTGCTTGCTGA
