# Supplementary material for: An Improved Canine Genome and a Comprehensive Catalogue of Coding Genes and Non-Coding Transcripts
Source: PLoS One. 2014 Mar 13;9(3):e91172. doi: 10.1371/journal.pone.0091172 (PMC3953330; doi:10.1371/journal.pone.0091172)
Supplement: Table S8 — Primers for expression panel in multiple canine tissues. (XLSX) [file pone.0091172.s010.xlsx]

## Sheet: Sheet1
Purpose	Name	LOCUS ID	Sequence 5'-3'	chr	start (bp)	stop (bp)
Intergenic - Tissue Specific
	XLOC_010438-F	XLOC_010438	AGTGTCTTCCACCTGAGCATT	11	7780121	7780269
	XLOC_010438-R		CACTGCACCCATTTCCTATG
	XLOC_092719-F	XLOC_092719	CTGAATTTCAAGCACGCAGT	8	6980623	6980917
	XLOC_092719-R		TCAAGGGTGCCAAATTTGTAT
	XLOC_011722-F	XLOC_011722	TCCCTTGAGGACCTGGTAAC	11	58092046	58092276
	XLOC_011722-R		CCGTTGACCTGTCAAGTGTC
	XLOC_016883-F	XLOC_016883	GCCTTGCTGTGGCTCTTATC	13	60266501	60281473
	XLOC_016883-R		TTCGCCACACATAAATCTTCA
	XLOC_035620-F	XLOC_035620	CTCATCACCTGGTGTGGTGT	2	60767351	60767793
	XLOC_035620-R		CCATGTTCCTACTGGCTTGA
	XLOC_043631-F	XLOC_043631	TTCCTCCGGATAGAGCAACT	22	43250122	43250467
	XLOC_043631-R		CAGGGAACCTAACACGAGGT
	XLOC_091710-F	XLOC_091710	CACCTGGTTGGTTCAGTCAC	7	40912825	40913239
	XLOC_091710-R		GGATCACGACCTGAGCTGTA
	XLOC_008321-F	XLOC_008321	TCCTGCCTAGGTAAGGCACT	10	50701363	50702105
	XLOC_008321-R		GCATTATCCATCTGGCATTG
	XLOC_017852-F	XLOC_017852	TTCTGAGTGGCCTTGCTATG	14	52201986	52205109
	XLOC_017852-R		GCTAGTGATCACATAATCATCTTCAG
	XLOC_033694-F	XLOC_033694	AGACAATGAAGGCTGTGCTG	2	70358241	70358734
	XLOC_033694-R		GATGCGCTTGACCTCCTAAC
	XLOC_019128-F	XLOC_019128	GTTGGATATACTGAGCCGCTTT	14	60672776	60673546
	XLOC_019128-R		TGCATCTCATGCAATCTCCT
	XLOC_019519-F	XLOC_019519	ACCTGCATCTCAGGAAGCTC	15	13557373	13557530
	XLOC_019519-R		AGCAGGAAGTGAGCAGAAGC
	XLOC_027351-F	XLOC_027351	CCAGAAGGAAGAGTGCAAGG	17	57049400	57049605
	XLOC_027351-R		TGGTGACTTGCTGAGTTTGG
	XLOC_034725-F	XLOC_034725	GCTGTTCCAAGCATCTCATATC	2	28547779	28547985
	XLOC_034725-R		TGAGTACCAAATGCCCATGA
Antisense - Tissue Specific
	XLOC_038385-F	XLOC_038385	TGGTCGTCATTAACCAGCTC	20	20958979	20994422
	XLOC_038385-R		AGACTGGCATTCCACCTGAT
	XLOC_045372-F	XLOC_045372	TTCATCTCCAGAGTGGTTGG	23	27440162	27502545
	XLOC_045372-R		TGATGAAGGTATCGCAGAGC
	XLOC_063256-F	XLOC_063256	TCCAAGACTGTTGTCATGCTC	30	4230132	4237589
	XLOC_063256-R		CCAGAAGCAACCTTCTCTCC
	XLOC_091678-F	XLOC_091678	CCAGAGGTGAAGACATGGTG	7	39104703	39109908
	XLOC_091678-R		TCCAAGGAGGCAGAATTGAT
	XLOC_010757-F	XLOC_010757	AGTTTGGTTGTTGCCAAGGT	11	23954341	23961995
	XLOC_010757-R		CCCACTTGTCCTTCCACCTA
	XLOC_012325-F	XLOC_012325	GGTCACCCAGAGCAGACTTC	12	13644524	13645820
	XLOC_012325-R		CTTCTCGTTGGCAAATTCCT
	XLOC_030670-F	XLOC_030670	TCAGGCGTGTCTACCTTCAG	19	22538515	22538934
	XLOC_030670-R		CTTGGAACCTTCCTTGGAGA
	XLOC_068516-F	XLOC_068516	GTGGTAGTGTTGCTGTCGTGA	33	31354108	31354529
	XLOC_068516-R		CCTGGCTTCTGCATTTGTAA
	XLOC_094185-F	XLOC_094185	GACCTGAGTTGGGTTTGGAT	8	52912572	52934862
	XLOC_094185-R		CAATCAAGGAAGATGCCACA
	XLOC_098712-F	XLOC_098712	AGTTCATCGCTGCCATCAGT	9	18194551	18197700
	XLOC_098712-R		CTATGGCTGAGCCCACACTT
House Keeper
	CF-ACTB-F	actin, beta (ACTB)	ACCCAGCACAATGAAGATCA	6	12423511	12423530
	CF-ACTB-R		GTCGTACTCCTGCTTGCTGA		12423722	12423741
